# Supplementary material for: A calcium transport mechanism for atrial fibrillation in Tbx5-mutant mice
Source: eLife. 2019 Mar 21;8:e41814. doi: 10.7554/eLife.41814 (PMC6428569; doi:10.7554/eLife.41814)
Supplement: Figure 1—source data 1. [file elife-41814-fig1-data1.xlsx]

## Sheet: Cacna1c
Well	Sample Name	Target Name	Cт	Cт Mean	Cт SD
A1	W1	GAPDH	19.5664	19.5017	0.0914378
A2	W1	GAPDH	19.4371	19.5017	0.0914378
A3	W2	GAPDH	18.8832	19.1108	0.32193
A4	W2	GAPDH	19.3385	19.1108	0.32193
A5	W3	GAPDH	20.5212	20.4128	0.153231
A6	W3	GAPDH	20.3045	20.4128	0.153231
A7	W4	GAPDH	18.9929	19.3847	0.554143
A8	W4	GAPDH	19.7766	19.3847	0.554143
A9	W5	GAPDH	24.7339	23.9325	1.13343
A10	W5	GAPDH	23.131	23.9325	1.13343
A11	T1	GAPDH	18.2077	18.3547	0.207791
A12	T1	GAPDH	18.5016	18.3547	0.207791
B1	T2	GAPDH	19.6364	19.022	0.868975
B2	T2	GAPDH	18.4075	19.022	0.868975
B3	T3	GAPDH	19.6312	19.2142	0.589712
B4	T3	GAPDH	18.7972	19.2142	0.589712
B5	T4	GAPDH	19.8281	19.7497	0.110881
B6	T4	GAPDH	19.6713	19.7497	0.110881
B7	T5	GAPDH	18.4368	18.5943	0.222716
B8	T5	GAPDH	18.7518	18.5943	0.222716
B9	T6	GAPDH	20.2459	19.9063	0.48025
B10	T6	GAPDH	19.5667	19.9063	0.48025
B11	T7	GAPDH	20.2504	20.2629	0.0176288
B12	T7	GAPDH	20.2753	20.2629	0.0176288
C1	G1	GAPDH	19.3898	19.124	0.375916
C2	G1	GAPDH	18.8582	19.124	0.375916
C3	G2	GAPDH	19.8148	19.7562	0.0828358
C4	G2	GAPDH	19.6977	19.7562	0.0828358
C5	G3	GAPDH	18.9538	18.8931	0.0858487
C6	G3	GAPDH	18.8324	18.8931	0.0858487
C7	G4	GAPDH	19.9345	19.6846	0.353352
C8	G4	GAPDH	19.4348	19.6846	0.353352
C9	G5	GAPDH	19.0388	19.1174	0.111103
C10	G5	GAPDH	19.1959	19.1174	0.111103
C11	G6	GAPDH	18.948	19.0271	0.111867
C12	G6	GAPDH	19.1062	19.0271	0.111867
D1	GT1	GAPDH	19.3674	18.7713	0.843111
D2	GT1	GAPDH	18.1751	18.7713	0.843111
D3	GT2	GAPDH	18.3102	18.4261	0.163821
D4	GT2	GAPDH	18.5419	18.4261	0.163821
D5	GT3	GAPDH	18.9239	19.083	0.225013
D6	GT3	GAPDH	19.2421	19.083	0.225013
D7	GT4	GAPDH	19.1303	19.2467	0.164559
D8	GT4	GAPDH	19.363	19.2467	0.164559
D9	GT5	GAPDH	19.5379	19.983	0.629335
D10	GT5	GAPDH	20.428	19.983	0.629335
D11	GT6	GAPDH	18.7062	18.9365	0.325661
D12	GT6	GAPDH	19.1667	18.9365	0.325661
						ΔCт	Ctrl Avg.	ΔΔCт	Fold Change
E1	W1	CACNA1C	29.0472	28.9443	0.145522
E2	W1	CACNA1C	28.8414	28.9443	0.145522	9.44256		-0.660005	1.58009	1.15597		1	0.24448
E3	W2	CACNA1C	28.8965	28.9745	0.110365
E4	W2	CACNA1C	29.0526	28.9745	0.110365	9.86371		-0.238851	1.18005	0.863309
E5	W3	CACNA1C	30.6209	30.4519	0.239
E6	W3	CACNA1C	30.2829	30.4519	0.239	10.0391		-0.0634379	1.04495	0.764472
E7	W4	CACNA1C	30.1573	30.4496	0.413413
E8	W4	CACNA1C	30.7419	30.4496	0.413413	11.0649		0.962294	0.51324	0.375479
E9	W5	CACNA1C	32.5893	32.7038	0.161922
E10	W5	CACNA1C	32.8183	32.7038	0.161922	8.77135	10.1026	-1.33121	2.51614	1.84077
E11	T1	CACNA1C	29.4081	29.0735	0.47311
E12	T1	CACNA1C	28.739	29.0735	0.47311	10.7189		0.616299	0.652342	0.477244		0.742959	0.138188
F1	T2	CACNA1C	29.0257	28.9872	0.0544106
F2	T2	CACNA1C	28.9487	28.9872	0.0544106	9.96523		-0.137336	1.09987	0.80465
F3	T3	CACNA1C	28.8233	28.9734	0.212249
F4	T3	CACNA1C	29.1234	28.9734	0.212249	9.75916		-0.343408	1.26875	0.928199
F5	T4	CACNA1C	28.6543	28.8759	0.313281
F6	T4	CACNA1C	29.0974	28.8759	0.313281	9.12617		-0.976388	1.96753	1.43942	Avg. Fold Change
F7	T5	CACNA1C	29.2493	29.764	0.727913						1.01555
F8	T5	CACNA1C	30.2787	29.764	0.727913	11.1697		1.06715	0.477262	0.349158
F9	T6	CACNA1C	31.0353	30.4992	0.758159
F10	T6	CACNA1C	29.9631	30.4992	0.758159	10.593		0.490387	0.711834	0.520767
F11	T7	CACNA1C	30.3952	30.4682	0.103208
F12	T7	CACNA1C	30.5412	30.4682	0.103208	10.2053		0.102782	0.931236	0.681278

## Sheet: Pln NCX1
Well	Sample Name	Target Name	Cт	Cт Mean	Cт SD
A1	C1	Gapdh	35.0137	33.6532	1.92404
A2	C1	Gapdh	32.2927	33.6532	1.92404
A3	C2	Gapdh	31.983	32.0338	0.0717481
A4	C2	Gapdh	32.0845	32.0338	0.0717481
A5	C3	Gapdh	33.8944	33.2058	0.973734
A6	C3	Gapdh	32.5173	33.2058	0.973734
A7	C4	Gapdh	31.0294	30.8643	0.233504
A8	C4	Gapdh	30.6992	30.8643	0.233504
A9	K1	Gapdh	29.7012	29.3311	0.523526
A10	K1	Gapdh	28.9609	29.3311	0.523526
A11	K2	Gapdh	29.6794	29.81	0.184797
A12	K2	Gapdh	29.9407	29.81	0.184797
B1	K3	Gapdh	30.3622	30.6374	0.38927
B2	K3	Gapdh	30.9127	30.6374	0.38927
B3	K4	Gapdh	30.9543	30.8876	0.0944265
B4	K4	Gapdh	30.8208	30.8876	0.0944265
B5	K5	Gapdh	30.4671	30.5934	0.178529
B6	K5	Gapdh	30.7196	30.5934	0.178529
Well	Sample Name	Target Name	Cт	Cт Mean	Cт SD	ΔCт	Ctrl Avg	ΔΔCт	Fold Change
A1	C1	Pln	37.8594	38.4283	0.804507
A2	C1	Pln	38.9971	38.4283	0.804507	4.77511		-0.208697	1.15564	1.09278
A3	C2	Pln	37.5405	37.4094	0.185349
A4	C2	Pln	37.2784	37.4094	0.185349	5.37569		0.391885	0.762133	0.720676
A5	C3	Pln	38.6349	38.6889	0.0763256
A6	C3	Pln	38.7429	38.6889	0.0763256	5.48306		0.499253	0.707473	0.668989
A7	C4	Pln	35.1169	35.1657	0.0690372
A8	C4	Pln	35.2145	35.1657	0.0690372	4.30136	4.98381	-0.682441	1.60485	1.51755	1	0.196651
A9	K1	Pln	33.583	33.5457	0.0526748
A10	K1	Pln	33.5085	33.5457	0.0526748	4.21466		-0.769145	1.70426	1.61155	1.69018	0.145572	0.0233535
A11	K2	Pln	33.4344	33.702	0.378415
A12	K2	Pln	33.9696	33.702	0.378415	3.89198		-1.09183	2.13144	2.01549
B1	K3	Pln	35.4376	35.3173	0.170125
B2	K3	Pln	35.197	35.3173	0.170125	4.67984		-0.303969	1.23454	1.16738
B3	K4	Pln	34.7734	34.931	0.222889
B4	K4	Pln	35.0886	34.931	0.222889	4.04342		-0.940391	1.91905	1.81466
B5	K5	Pln	34.6321	34.6154	0.0236157
B6	K5	Pln	34.5987	34.6154	0.0236157	4.02197		-0.961837	1.94779	1.84184
C1	C1	NCX1	36.7179	36.6036	0.161615
C2	C1	NCX1	36.4893	36.6036	0.161615	2.95046		-0.11853	1.08563	0.964881
C3	C2	NCX1	35.6199	34.4263	1.68793
C4	C2	NCX1	33.2328	34.4263	1.68793	2.39259		-0.676399	1.59815	1.4204
C5	C3	NCX1	40.1947	37.5626	3.72237
C6	C3	NCX1	34.9305	37.5626	3.72237	4.35676		1.28777	0.409585	0.36403
C7	C4	NCX1	33.429	33.4405	0.016152
C8	C4	NCX1	33.4519	33.4405	0.016152	2.57616	3.06899	-0.492836	1.40721	1.25069	1	0.231889
C9	K1	NCX1	32.5366	32.3336	0.287084
C10	K1	NCX1	32.1306	32.3336	0.287084	3.00259		-0.0664062	1.04711	0.930643	1.24662	0.395274
C11	K2	NCX1	32.9127	32.6949	0.307973
C12	K2	NCX1	32.4771	32.6949	0.307973	2.88486		-0.184132	1.13613	1.00977
D1	K3	NCX1	34.2493	34.8124	0.796321
D2	K3	NCX1	35.3754	34.8124	0.796321	4.17493		1.10594	0.4646	0.412926
D3	K4	NCX1	Undetermined	32.327
D4	K4	NCX1	32.327	32.327		1.43945		-1.62954	3.09415	2.75001
D5	K5	NCX1	33.4162	33.3163	0.141249
D6	K5	NCX1	33.2164	33.3163	0.141249	2.72289		-0.346104	1.27112	1.12974

## Sheet: Ryr2
Well	Sample Name	Target Name	Cт	Cт Mean	Cт SD
A1	C1	Gapdh	31.7949	32.1471	0.498135
A2	C1	Gapdh	32.4994	32.1471	0.498135
A3	C2	Gapdh	32.4084	32.2886	0.16954
A4	C2	Gapdh	32.1687	32.2886	0.16954
A5	C3	Gapdh	31.9472	32.6922	1.05348
A6	C3	Gapdh	33.4371	32.6922	1.05348
A7	C4	Gapdh	29.9226	29.9444	0.0308879
A8	C4	Gapdh	29.9663	29.9444	0.0308879
A9	KO1	Gapdh	28.0437	28.4039	0.509392
A10	KO1	Gapdh	28.7641	28.4039	0.509392
A11	KO2	Gapdh	29.5336	29.7768	0.343992
A12	KO2	Gapdh	30.0201	29.7768	0.343992
B1	KO3	Gapdh	29.7981	29.8203	0.0314463
B2	KO3	Gapdh	29.8426	29.8203	0.0314463
B3	KO4	Gapdh	29.7272	30.2287	0.709263
B4	KO4	Gapdh	30.7302	30.2287	0.709263
B5	KO5	Gapdh	30.7131	30.6587	0.0768785
B6	KO5	Gapdh	30.6044	30.6587	0.0768785
						ΔCт
G1	C1	Ryr2	34.3284	34.4292	0.142558
G2	C1	Ryr2	34.53	34.4292	0.142558	2.28205		-0.100942	1.07247		0.951124
G3	C2	Ryr2	34.3183	34.0882	0.325403
G4	C2	Ryr2	33.8581	34.0882	0.325403	1.79966		-0.583329	1.4983		1.32877
G5	C3	Ryr2	34.9683	34.458	0.721721
G6	C3	Ryr2	33.9477	34.458	0.721721	1.76585		-0.617143	1.53383		1.36028
G7	C4	Ryr2	33.7071	33.6288	0.110669
G8	C4	Ryr2	33.5506	33.6288	0.110669	3.68441	2.38299	1.30141	0.405728	1.12758	0.359821	1	0.232758
G9	KO1	Ryr2	32.811	32.6519	0.224928									0.025813
G10	KO1	Ryr2	32.4929	32.6519	0.224928	4.24804		1.86504	0.274515		0.243454	0.386565	0.0657751
G11	KO2	Ryr2	32.6312	32.7884	0.22229
G12	KO2	Ryr2	32.9456	32.7884	0.22229	3.01159		0.628596	0.646805		0.57362
H1	KO3	Ryr2	33.5191	34.1404	0.878607
H2	KO3	Ryr2	34.7616	34.1404	0.878607	4.32003		1.93703	0.261153		0.231604
H3	KO4	Ryr2	33.9629	33.5491	0.585141
H4	KO4	Ryr2	33.1354	33.5491	0.585141	3.32046		0.937465	0.52215		0.463069
H5	KO5	Ryr2	33.6094	34.1163	0.716933
H6	KO5	Ryr2	34.6233	34.1163	0.716933	3.4576		1.07461	0.4748		0.421077

## Sheet: Sln
Well	Sample Name	Target Name	Cт	Cт Mean	Cт SD
A1	C1	Gapdh	31.7949	32.1471	0.498135
A2	C1	Gapdh	32.4994	32.1471	0.498135
A3	C2	Gapdh	32.4084	32.2886	0.16954
A4	C2	Gapdh	32.1687	32.2886	0.16954
A5	C3	Gapdh	31.9472	32.6922	1.05348
A6	C3	Gapdh	33.4371	32.6922	1.05348
A7	C4	Gapdh	29.9226	29.9444	0.0308879
A8	C4	Gapdh	29.9663	29.9444	0.0308879
A9	KO1	Gapdh	28.0437	28.4039	0.509392
A10	KO1	Gapdh	28.7641	28.4039	0.509392
A11	KO2	Gapdh	29.5336	29.7768	0.343992
A12	KO2	Gapdh	30.0201	29.7768	0.343992
B1	KO3	Gapdh	29.7981	29.8203	0.0314463
B2	KO3	Gapdh	29.8426	29.8203	0.0314463
B3	KO4	Gapdh	29.7272	30.2287	0.709263
B4	KO4	Gapdh	30.7302	30.2287	0.709263
B5	KO5	Gapdh	30.7131	30.6587	0.0768785
B6	KO5	Gapdh	30.6044	30.6587	0.0768785
						ΔCт
C1	C1	Sln	31.3495	31.6512	0.426571
C2	C1	Sln	31.9528	31.6512	0.426571	-0.495953		-0.495953	1.41025	1.58928	1	0.327689
C3	C2	Sln	33.8458	33.5907	0.360793
C4	C2	Sln	33.3356	33.5907	0.360793	1.30215		1.30215	0.405521	0.457
C5	C3	Sln	33.5211	34.1551	0.896583
C6	C3	Sln	34.7891	34.1551	0.896583	1.46296		1.46296	0.362749	0.408799
C7	C4	Sln	29.5265	29.4893	0.0525561
C8	C4	Sln	29.4521	29.4893	0.0525561	-0.455118	0.453509	-0.455118	1.3709	1.54492
C9	K1	Sln	30.2347	30.3515	0.165224
C10	K1	Sln	30.4683	30.3515	0.165224	1.94761		1.94761	0.259245	0.292154	0.53411	0.212527
C11	K2	Sln	29.8996	29.9214	0.0308866
C12	K2	Sln	29.9433	29.9214	0.0308866	0.144623		0.144623	0.904616	1.01945
D1	K3	Sln	33.5765	33.8659	0.409201
D2	K3	Sln	34.1552	33.8659	0.409201	4.04553		4.04553	0.0605583	0.0682459
D3	K4	Sln	30.3458	30.2981	0.0674552
D4	K4	Sln	30.2504	30.2981	0.0674552	0.0694275		0.0694275	0.953016	1.074
D5	K5	Sln	32.9382	33.0374	0.140173
D6	K5	Sln	33.1365	33.0374	0.140173	2.37864		2.37864	0.192291	0.216701

## Sheet: TBX5_ATP2a2
Well	Sample Name	Target Name	RQ	RQ Min	RQ Max	Cт	Cт Mean	Cт SD	ΔCт	ΔCт Mean	ΔCт SE	HK Control ΔCт Mean	HK Control ΔCт SE	ΔΔCт	Automatic Ct Threshold	Ct Threshold	Automatic Baseline	Baseline Start	Baseline End	Efficiency	Tm1	Tm2	Tm3	Comments
A1	C1	GAPDH				20.2866	20.113	0.159579							TRUE	0.428044	TRUE	3	14	1	80.7861
A2	C1	GAPDH				19.9727	20.113	0.159579							TRUE	0.428044	TRUE	3	14	1	80.9668
A3	C1	GAPDH				20.0797	20.113	0.159579							TRUE	0.428044	TRUE	3	14	1	80.9668
A4	C2	GAPDH				20.9439	20.9033	0.0904952							TRUE	0.428044	TRUE	3	14	1	80.9668
A5	C2	GAPDH				20.7996	20.9033	0.0904952							TRUE	0.428044	TRUE	3	15	1	81.1476
A6	C2	GAPDH				20.9663	20.9033	0.0904952							TRUE	0.428044	TRUE	3	15	1	81.1476
B1	K1	GAPDH				19.2414	19.4042	0.141177							TRUE	0.428044	TRUE	3	13	1	80.9668
B2	K1	GAPDH				19.4783	19.4042	0.141177							TRUE	0.428044	TRUE	3	13	1	81.1476
B3	K1	GAPDH				19.4929	19.4042	0.141177							TRUE	0.428044	TRUE	3	13	1	81.1476
B4	K2	GAPDH				18.8018	18.8049	0.0973134							TRUE	0.428044	TRUE	3	13	1	81.3283
B5	K2	GAPDH				18.7092	18.8049	0.0973134							TRUE	0.428044	TRUE	3	12	1	81.3283
B6	K2	GAPDH				18.9038	18.8049	0.0973134							TRUE	0.428044	TRUE	3	13	1	81.3283
D1	C1	TBX5	1	0.754076	1.32613	24.9335	25.0651	0.197661		4.95207	0.146669			0	TRUE	0.820034	TRUE	3	17	1	78.2556
D2	C1	TBX5	1	0.754076	1.32613	25.2924	25.0651	0.197661		4.95207	0.146669			0	TRUE	0.820034	TRUE	3	19	1	78.2556
D3	C1	TBX5	1	0.754076	1.32613	24.9693	25.0651	0.197661		4.95207	0.146669			0	TRUE	0.820034	TRUE	3	18	1	78.6171
D4	C2	TBX5	1.02401	0.670138	1.56473	26.249	25.8211	0.370712		4.91785	0.220315			-0.0342242	TRUE	0.820034	TRUE	3	20	1	78.4364
D5	C2	TBX5	1.02401	0.670138	1.56473	25.6187	25.8211	0.370712		4.91785	0.220315			-0.0342242	TRUE	0.820034	TRUE	3	19	1	78.6171
D6	C2	TBX5	1.02401	0.670138	1.56473	25.5956	25.8211	0.370712		4.91785	0.220315			-0.0342242	TRUE	0.820034	TRUE	3	19	1	78.6171
E1	K1	TBX5	0.00484561	0.00359391	0.00653325	31.8515	32.0454	0.228918		12.6412	0.155279			7.68911	TRUE	0.820034	TRUE	3	25	1	78.2556
E2	K1	TBX5	0.00484561	0.00359391	0.00653325	31.9868	32.0454	0.228918		12.6412	0.155279			7.68911	TRUE	0.820034	TRUE	3	25	1	78.4364
E3	K1	TBX5	0.00484561	0.00359391	0.00653325	32.2979	32.0454	0.228918		12.6412	0.155279			7.68911	TRUE	0.820034	TRUE	3	25	1	78.6171
E4	K2	TBX5	0.0038967	0.00230863	0.00657716	32.2866	31.7606	0.46097		12.9556	0.272007			8.00353	TRUE	0.820034	TRUE	3	25	1	78.6171
E5	K2	TBX5	0.0038967	0.00230863	0.00657716	31.4271	31.7606	0.46097		12.9556	0.272007			8.00353	TRUE	0.820034	TRUE	3	24	1	78.6171
E6	K2	TBX5	0.0038967	0.00230863	0.00657716	31.568	31.7606	0.46097		12.9556	0.272007			8.00353	TRUE	0.820034	TRUE	3	25	1	78.7979
G1	C1	ATP2a2	1	0.759838	1.31607	19.8285	19.9725	0.188775		-0.140493	0.142713			0	TRUE	0.881416	TRUE	3	13	1	77.1711
G2	C1	ATP2a2	1	0.759838	1.31607	20.1862	19.9725	0.188775		-0.140493	0.142713			0	TRUE	0.881416	TRUE	3	13	1	77.3519
G3	C1	ATP2a2	1	0.759838	1.31607	19.9028	19.9725	0.188775		-0.140493	0.142713			0	TRUE	0.881416	TRUE	3	13	1	77.5326
G4	C2	ATP2a2	1.03006	0.913432	1.16157	20.659	20.72	0.0592098		-0.183215	0.0624371			-0.0427221	TRUE	0.881416	TRUE	3	14	1	77.5326
G5	C2	ATP2a2	1.03006	0.913432	1.16157	20.7239	20.72	0.0592098		-0.183215	0.0624371			-0.0427221	TRUE	0.881416	TRUE	3	14	1	77.7134
G6	C2	ATP2a2	1.03006	0.913432	1.16157	20.7772	20.72	0.0592098		-0.183215	0.0624371			-0.0427221	TRUE	0.881416	TRUE	3	13	1	77.7134
H1	K1	ATP2a2	0.272126	0.225569	0.328292	21.2319	21.1414	0.0926697		1.73716	0.0975			1.87765	TRUE	0.881416	TRUE	3	14	1	77.1711
H2	K1	ATP2a2	0.272126	0.225569	0.328292	21.1455	21.1414	0.0926697		1.73716	0.0975			1.87765	TRUE	0.881416	TRUE	3	14	1	77.1711
H3	K1	ATP2a2	0.272126	0.225569	0.328292	21.0467	21.1414	0.0926697		1.73716	0.0975			1.87765	TRUE	0.881416	TRUE	3	14	1	77.3519
H4	K2	ATP2a2	0.309939	0.251401	0.382108	20.3077	20.3544	0.161317		1.54945	0.108771			1.68994	TRUE	0.881416	TRUE	3	13	1	77.5326
H5	K2	ATP2a2	0.309939	0.251401	0.382108	20.5339	20.3544	0.161317		1.54945	0.108771			1.68994	TRUE	0.881416	TRUE	3	13	1	77.5326
H6	K2	ATP2a2	0.309939	0.251401	0.382108	20.2216	20.3544	0.161317		1.54945	0.108771			1.68994	TRUE	0.881416	TRUE	3	13	1	77.7134
GAPDH	Cт	ΔCт	ΔΔCт	Fold change
Control 1	20.113
Control 2	20.9033
KO1	19.4042
KO2	18.8049
TBX5
Control 1	25.0651	4.95207	-0.0171118	0.988209		Avg. ctrl Tbx5	SEM
Control 2	25.8211	4.91785	0.0171118	1.01193		1.00007	0.0118613
KO 1	32.0454	12.6412	-7.70622	0.00478847		Avg. Tbx5 fold change		ttest
KO2	31.7606	12.9556	-8.02065	0.00385075		0.00431961	0.000468861	0.000142084
Atp2a2
Control 1	19.9725	-0.140495	-0.0213594	0.985304		Avg. ctrl Atp2a2
Control 2	20.72	-0.183214	0.0213594	1.01492		1.00011	0.0148058
KO 1	21.1414	1.73716	-1.89901	0.268126		Avg. Atp2a2 fold change
KO2	20.3544	1.54945	-1.7113	0.305384		0.286755	0.0186287	0.00111087
tbx5 ctrl avg	4.93496
atp2a2 ctrl avg	-0.161855

## Sheet: Calm1
Well	Sample Name	Target Name	Cт	Cт Mean	Cт SD
A1	W1	GAPDH	19.5664	19.5017	0.0914378
A2	W1	GAPDH	19.4371	19.5017	0.0914378
A3	W2	GAPDH	18.8832	19.1108	0.32193
A4	W2	GAPDH	19.3385	19.1108	0.32193
A5	W3	GAPDH	20.5212	20.4128	0.153231
A6	W3	GAPDH	20.3045	20.4128	0.153231
A7	W4	GAPDH	18.9929	19.3847	0.554143
A8	W4	GAPDH	19.7766	19.3847	0.554143
A11	T1	GAPDH	18.2077	18.3547	0.207791
A12	T1	GAPDH	18.5016	18.3547	0.207791
B1	T2	GAPDH	19.6364	19.022	0.868975
B2	T2	GAPDH	18.4075	19.022	0.868975
B3	T3	GAPDH	19.6312	19.2142	0.589712
B4	T3	GAPDH	18.7972	19.2142	0.589712
B5	T4	GAPDH	19.8281	19.7497	0.110881
B6	T4	GAPDH	19.6713	19.7497	0.110881
B7	T5	GAPDH	18.4368	18.5943	0.222716
B8	T5	GAPDH	18.7518	18.5943	0.222716
B9	T6	GAPDH	20.2459	19.9063	0.48025
B10	T6	GAPDH	19.5667	19.9063	0.48025
B11	T7	GAPDH	20.2504	20.2629	0.0176288
B12	T7	GAPDH	20.2753	20.2629	0.0176288
E1	W1	Calm1	22.0225	22.0108	0.016585
E2	W1	Calm1	21.999	22.0108	0.016585	2.50901		-0.23861	1.17986	1.02279
E3	W2	Calm1	21.9916	22.0436	0.0735648
E4	W2	Calm1	22.0956	22.0436	0.0735648	2.9328		0.185184	0.879537	0.762448
E5	W3	Calm1	21.9467	22.0936	0.207744
E6	W3	Calm1	22.2405	22.0936	0.207744	1.68075		-1.06687	2.09489	1.81601
E7	W4	Calm1	22.6614	23.2527	0.836162
E8	W4	Calm1	23.8439	23.2527	0.836162	3.86792	2.74762	1.1203	0.459998	0.398761	1	0.300597
E11	T1	Calm1	22.301	22.9568	0.927407
E12	T1	Calm1	23.6126	22.9568	0.927407	4.60212		1.8545	0.276528	0.239715
F1	T2	Calm1	22.2136	22.1936	0.0282903
F2	T2	Calm1	22.1736	22.1936	0.0282903	3.17161		0.423988	0.745361	0.646135
F3	T3	Calm1	22.0813	22.0881	0.00955823
F4	T3	Calm1	22.0948	22.0881	0.00955823	2.87385		0.126232	0.916222	0.794249
F5	T4	Calm1	22.3342	22.8344	0.707402						Avg. Calm1 Fold Change:
F6	T4	Calm1	23.3346	22.8344	0.707402	3.08473		0.337112	0.791624	0.686239	0.658519	0.120013
F7	T5	Calm1	22.9691	23.1586	0.268096
F8	T5	Calm1	23.3482	23.1586	0.268096	4.5643		1.81668	0.283873	0.246082
F9	T6	Calm1	22.7831	22.5488	0.331371
F10	T6	Calm1	22.3145	22.5488	0.331371	2.64252		-0.105101	1.07557	0.932384
F11	T7	Calm1	22.4923	22.7138	0.31325
F12	T7	Calm1	22.9353	22.7138	0.31325	2.45089		-0.296727	1.22835	1.06483

## Sheet: Calm2 Calm3
Well	Sample Name	Target Name	Cт	Cт Mean	Cт SD
A1	W1	GAPDH	19.5664	19.5017	0.0914378
A2	W1	GAPDH	19.4371	19.5017	0.0914378
A3	W2	GAPDH	18.8832	19.1108	0.32193
A4	W2	GAPDH	19.3385	19.1108	0.32193
A5	W3	GAPDH	20.5212	20.4128	0.153231
A6	W3	GAPDH	20.3045	20.4128	0.153231
A7	W4	GAPDH	18.9929	19.3847	0.554143
A8	W4	GAPDH	19.7766	19.3847	0.554143
A11	T1	GAPDH	18.2077	18.3547	0.207791
A12	T1	GAPDH	18.5016	18.3547	0.207791
B1	T2	GAPDH	19.6364	19.022	0.868975
B2	T2	GAPDH	18.4075	19.022	0.868975
B3	T3	GAPDH	19.6312	19.2142	0.589712
B4	T3	GAPDH	18.7972	19.2142	0.589712
B5	T4	GAPDH	19.8281	19.7497	0.110881
B6	T4	GAPDH	19.6713	19.7497	0.110881
B7	T5	GAPDH	18.4368	18.5943	0.222716
B8	T5	GAPDH	18.7518	18.5943	0.222716
B9	T6	GAPDH	20.2459	19.9063	0.48025
B10	T6	GAPDH	19.5667	19.9063	0.48025
B11	T7	GAPDH	20.2504	20.2629	0.0176288
B12	T7	GAPDH	20.2753	20.2629	0.0176288
Well	Sample Name	Target Name	Cт	Cт Mean	Cт SD	ΔCт	Ctrl Avg.	ΔΔCт	Fold Change
A1	W1	Calm2	21.7442	21.9075	0.230984
A2	W1	Calm2	22.0709	21.9075	0.230984	2.40578		-0.458646	1.37425	1.34393
A3	W2	Calm2	22.3221	22.2122	0.155362
A4	W2	Calm2	22.1024	22.2122	0.155362	3.1014		0.236974	0.848523	0.829801
A5	W3	Calm2	23.2755	23.2023	0.103487
A6	W3	Calm2	23.1291	23.2023	0.103487	2.7895		-0.0749292	1.05331	1.03007	1	0.125728
A7	W4	Calm2	22.5793	22.5458	0.047489
A8	W4	Calm2	22.5122	22.5458	0.047489	3.16103	2.86443	0.296601	0.814168	0.796203
A11	T1	Calm2	21.6166	21.7717	0.219298
A12	T1	Calm2	21.9268	21.7717	0.219298	3.41701		0.552585	0.681798	0.666754
B1	T2	Calm2	22.2477	22.4294	0.256996
B2	T2	Calm2	22.6111	22.4294	0.256996	3.40743		0.543006	0.686339	0.671195
B3	T3	Calm2	21.8121	23.0216	1.71057
B4	T3	Calm2	24.2312	23.0216	1.71057	3.8074		0.942973	0.52016	0.508682	Avg. Calm2 Fold Change:
B5	T4	Calm2	22.692	22.4823	0.296565						1.00344	0.246702
B6	T4	Calm2	22.2726	22.4823	0.296565	2.73259		-0.131841	1.09569	1.07151
B7	T5	Calm2	22.3238	22.8271	0.711843
B8	T5	Calm2	23.3305	22.8271	0.711843	4.23282		1.36839	0.387323	0.378776
B9	T6	Calm2	21.8791	22.1183	0.338336
B10	T6	Calm2	22.3576	22.1183	0.338336	2.21205		-0.652375	1.57175	1.53707
B11	T7	Calm2	21.7353	21.9641	0.323668
B12	T7	Calm2	22.193	21.9641	0.323668	1.70127		-1.16316	2.23948	2.19006
						ΔCт	Ctrl Avg.	ΔΔCт	Fold Change
E1	W1	Calm3	25.3168	25.2677	0.0693771
E2	W1	Calm3	25.2187	25.2677	0.0693771	5.766		-0.124895	1.09043	1.07599	1	0.0933125
E3	W2	Calm3	25.0498	25.0985	0.0688282
E4	W2	Calm3	25.1471	25.0985	0.0688282	5.98765		0.0967526	0.935136	0.922754
E5	W3	Calm3	25.7424	26.0024	0.367699
E6	W3	Calm3	26.2624	26.0024	0.367699	5.58956		-0.301338	1.23229	1.21597
E7	W4	Calm3	25.2347	25.6051	0.523904
E8	W4	Calm3	25.9756	25.6051	0.523904	6.22038	5.8909	0.32948	0.795823	0.785286
E11	T1	Calm3	25.3423	25.7742	0.610735
E12	T1	Calm3	26.206	25.7742	0.610735	7.41949		1.52859	0.346616	0.342026
F1	T2	Calm3	25.3903	25.3889	0.00197584
F2	T2	Calm3	25.3875	25.3889	0.00197584	6.36698		0.476088	0.718924	0.709405
F3	T3	Calm3	24.8322	24.8676	0.0501514
F4	T3	Calm3	24.9031	24.8676	0.0501514	5.65343		-0.237464	1.17892	1.16331	Avg. Calm3 Fold Change:
F5	T4	Calm3	25.3142	25.6721	0.506194						0.908987	0.24184
F6	T4	Calm3	26.03	25.6721	0.506194	5.92243		0.0315385	0.978376	0.965422
F7	T5	Calm3	25.417	25.8064	0.550695
F8	T5	Calm3	26.1958	25.8064	0.550695	7.21204		1.32114	0.400218	0.394919
F9	T6	Calm3	26.4604	26.5393	0.111477
F10	T6	Calm3	26.6181	26.5393	0.111477	6.63301		0.74211	0.597864	0.589948
F11	T7	Calm3	24.7441	24.9984	0.35959
F12	T7	Calm3	25.2527	24.9984	0.35959	4.73555		-1.15534	2.22737	2.19788
