# Supplementary material for: A calcium transport mechanism for atrial fibrillation in Tbx5-mutant mice
Source: eLife. 2019 Mar 21;8:e41814. doi: 10.7554/eLife.41814 (PMC6428569; doi:10.7554/eLife.41814)
Supplement: Figure 2—source data 1. [file elife-41814-fig2-data1.xlsx]

## Sheet: Figure 2c
WT_before Nifedipine 30uM
mouse #	1	1	1	1	2	2	2	3
cell #	1	2	3	4	1	2	3	1											Mean	sd	n	se
APD50	3.48074	8.48181	12.4427	7.24155	9.50203	12.7227	4.90105	11.3737											8.76829	3.41827	8	1.20854
APD90	55.7119	68.0145	83.1978	85.6783	117.905	53.1914	39.5084	37.0796											67.5359	27.1778	8	9.6088
WT_Nifedipine 30uM
mouse #	1	1	1	1	2	2	2	3
cell #	1	2	3	4	1	2	3	1											Mean	sd	n	se
APD50	3.68079	8.26176	12.1426	7.90169	9.28198	12.9228	4.28091	11.3937											8.73328	3.43967	8	1.21611
APD90	41.5689	52.3312	57.5523	76.8764	82.4376	46.2699	39.1284	36.2401											54.0506	17.3134	8	6.12121
Ko_before Nifedipine 30uM
mouse #	1	1	1	1	2	3
cell #	1	2	3	4	1	1													Mean	sd	n	se
APD50	23.305	15.7834	16.8036	22.8049	12.4026	8.06172													16.5269	5.91022	6	2.41284
APD90	413.808	152.052	203.283	188.2	338.732	134.709													238.464	112.067	6	45.7514
KO_Nifedipine 30uM
mouse #	1	1	1	1	2	3
cell #	1	2	3	4	1	1													Mean	sd	n	se
APD50	15.0632	12.0626	14.4831	18.1639	12.2826	7.78166													13.3062	3.49812	6	1.4281
APD90	102.882	79.1169	88.5989	61.073	75.9962	80.9373													81.4341	13.8644	6	5.66011
	t-test APD50 WT_Nifedipine vs KO_Nifeipine
	0.0309146
	t-test APD90 WT_Nifedipine vs KO_Nifeipine
	0.00798693
	t-test APD90 KO_ vs KO_Nifeipine
	0.0146231
	t-test APD50 WT vs KO
	0.00906034

## Sheet: Figure 2g
R26Creert2		Mouse 1			Mouse 2						Mouse 3			Mouse 4	Mouse 5			Mouse 6				Mouse 7
		cell 1	cell 2	cell 3	cell 1	cell 2	cell 3	cell 4	cell 5	cell 6	cell 1	cell 2	cell 3	cell 1	cell 1	cell 2	cell 3	cell 1	cell 2	cell 3	cell 4	cell 1	cell 2
mV		IcaL (A/F)	IcaL (A/F)	IcaL (A/F)	IcaL (A/F)	IcaL (A/F)	IcaL (A/F)	IcaL (A/F)	IcaL (A/F)	IcaL (A/F)	IcaL (A/F)	IcaL (A/F)	IcaL (A/F)	IcaL (A/F)	IcaL (A/F)	IcaL (A/F)	IcaL (A/F)	IcaL (A/F)	IcaL (A/F)	IcaL (A/F)	IcaL (A/F)	IcaL (A/F)	IcaL (A/F)
-40		0	0	0	-5.55112e-17	0	0	0	-2.77556e-17	0	0	0	0	1.38778e-17	0	0	0	0	0	0	-1.38778e-17	0	0
-35		-0.0879597	0.00906991	-0.0521694	0.00632682	0.0193847	-0.0334278	-0.0260119	-0.0502905	-0.130759	-0.0484769	-0.113533	-0.128439	-0.0357246	0.0141461	0.00550394	0.0188128	-0.0135186	-0.0029996	-0.0451278	-0.00146463	0.0169281	-0.0242501
-30		-0.200184	-0.0501513	-0.0693581	-0.0334949	-0.0195625	-0.132924	-0.202522	-0.055268	-0.628074	-0.184263	-0.150771	-0.285942	-0.138004	0.0336811	-0.0213131	0.0237946	-0.0254641	-0.0315609	-0.148625	-0.0437614	-0.0451416	-0.0856494
-25		-0.413201	-0.0837633	-0.151683	-0.251956	-0.0955008	-0.238713	-0.292634	-0.229139	-0.866033	-0.271318	-0.284286	-0.52209	-0.261817	0.0382468	-0.0851354	0.00425731	-0.133367	-0.0955957	-0.245636	-0.201453	-0.103449	-0.163559
-20		-0.430232	-0.247555	-0.377549	-0.507634	-0.189935	-0.44046	-0.438487	-0.508741	-1.12474	-0.437561	-0.539507	-0.679593	-0.777131	-0.0595781	-0.209852	-0.0682164	-0.248742	-0.221187	-0.4774	-0.431578	-0.0968663	-0.319895
-15		-0.618984	-0.492443	-0.586528	-0.641241	-0.375423	-0.793221	-0.636363	-0.848759	-1.40593	-0.715478	-0.885555	-0.850774	-1.19457	-0.246221	-0.499453	-0.250597	-0.48603	-0.432332	-0.804284	-0.816154	-0.441071	-0.434954
-10		-0.957057	-0.775744	-0.777414	-0.834395	-0.714567	-1.28284	-0.942933	-1.42221	-1.28425	-1.21065	-1.29155	-1.1006	-0.802579	-0.597528	-0.866343	-0.56069	-0.887704	-0.871968	-1.19026	-1.40276	-1.4671	-0.611929
-5		-1.23354	-1.12947	-0.911607	-1.19279	-1.02241	-1.99111	-1.08321	-1.88443	-1.37351	-1.60837	-1.76112	-1.29742	-0.886263	-1.06579	-1.40702	-0.967138	-1.31179	-1.45924	-1.60433	-1.96025	-3.06304	-0.735243
0		-1.46335	-1.37222	-1.03012	-1.35171	-1.23635	-2.50905	-1.15196	-2.33293	-1.50772	-1.99796	-1.92188	-1.4669	-1.29098	-1.5171	-1.88914	-1.45885	-1.79055	-2.02251	-1.93482	-2.27559	-3.28781	-0.759493
5		-1.54011	-1.60431	-1.01353	-1.51062	-1.49013	-2.92788	-1.15567	-2.44501	-1.7526	-2.19872	-2.06629	-1.54575	-0.737492	-1.75344	-2.26165	-1.89097	-2.13952	-2.45067	-2.13488	-2.38961	-3.28029	-0.709445
10		-1.49928	-1.56749	-0.99936	-1.46112	-1.54473	-3.12805	-1.02097	-2.52414	-1.79518	-2.19237	-1.85285	-1.3921	-0.641084	-1.72332	-2.50722	-2.21269	-2.36501	-2.68633	-2.14109	-2.35664	-3.22292	-0.547949
15		-1.29233	-1.56696	-0.923669	-1.4414	-1.48551	-3.11271	-0.796151	-2.38906	-1.61471	-2.01953	-1.64849	-1.25212	-0.301946	-1.60719	-2.45768	-2.35258	-2.30106	-2.65125	-2.05507	-2.18163	-3.24925	-0.440114
20		-1.2683	-1.37649	-0.733387	-1.28323	-1.34661	-2.77175	-0.579695	-2.11254	-1.57429	-1.84466	-1.34241	-1.09846	-0.536358	-1.28487	-2.38051	-2.33062	-2.08452	-2.5134	-1.84006	-1.90437	-3.19094	-0.357044
25		-0.934426	-1.17535	-0.626334	-1.07593	-1.07114	-2.47641	-0.290776	-1.85251	-1.38691	-1.61903	-1.07447	-0.806322	-0.252029	-0.899485	-2.05461	-2.19279	-1.81527	-2.14236	-1.6056	-1.65019	-1.9345	-0.191421
30		-0.748007	-0.99769	-0.506013	-0.835884	-0.876758	-1.96713	-0.0836098	-1.48949	-1.20471	-1.40151	-0.795637	-0.63215	-1.38778e-17		-1.69592	-1.89467	-1.44654	-1.77028	-1.27313	-1.28737	-1.68811	-0.0423087
35		-0.62505	-0.783747	-0.39896	-0.661338	-0.656768	-1.5711	0.118912	-1.09214	-0.965453	-1.16573	-0.549498	-0.422074	0.029852			-1.58505		-1.34238	-1.00335	-0.958268	-1.45393	0.0325055
40		-0.388236	-0.629558	-0.305176	-0.44511	-0.362796	-1.24745	0.270338	-0.77032	-0.802275	-0.848726	-0.377837	-0.314579	0.122344			-1.1789		-1.02977	-0.742222	-0.634496	-0.861451	0.127958
45		-0.278345	-0.513784	-0.225866	-0.334577	-0.175529	-0.908055	0.395753	-0.506166	-0.663303	-0.456596	-0.215258	-0.167761	0.207985			-0.787503		-1.06251	-0.546668	-0.348715	-0.477748	0.239921
50		-0.237514	-0.365998	-0.168269	-0.280613	0.0188512	-0.686645	0.520239	-0.325773	-0.574474	-0.0928928	-0.12534	-0.118395	0.265243			-0.427749		-1.23348	-0.367688	-0.0963106	-0.448594	0.343629
55		-0.103358	-0.250223	-0.170983	-0.213251	0.153477	-0.479393	0.583411	-0.139887	-0.515038	0.071827	-0.0118074	-0.0245765	0.352841			-0.124866		-1.13476	-0.212488	0.125559	-0.424143	0.434954
60		-0.0494628	-0.239019	-0.184553	-0.227765	0.207007	-0.272141	0.628002	-0.0459995	-0.374337	0.197968	0.0435965	0.0504352	0.40912			0.189799		-1.14558	-0.0976418	0.294524	0.128842	0.485002
Tbx5fl/fl; R26cre		Mouse 1				Mouse 2						Mouse 3			Mouse 4					Mouse 5
		cell 1	cell 2	cell 3	cell 4	cell 1	cell 2	cell 3	cell 4	cell 5	cell 6	cell 1	cell 2	cell 3	cell 1	cell 2	cell 3	cell 4	cell 5	cell 1	cell 2
mV		IcaL (A/F)	IcaL (A/F)	IcaL (A/F)	IcaL (A/F)	IcaL (A/F)	IcaL (A/F)	IcaL (A/F)	IcaL (A/F)	IcaL (A/F)	IcaL (A/F)	IcaL (A/F)	IcaL (A/F)	IcaL (A/F)	IcaL (A/F)	IcaL (A/F)	IcaL (A/F)	IcaL (A/F)	IcaL (A/F)	IcaL (A/F)	IcaL (A/F)
-40		0	0	0.406361	0.0519555	0	0	0	-5.55112e-17	0	0	0	0	0	0	0	0	0	0.0312828	0.0579713	0
-35		-0.0465243	-0.0575838	0.339534	-0.0807076	-0.0565101	-0.307523	-0.124489	-0.0882352	-0.0659477	-0.0321399	-0.0508218	-0.0379252	-0.0684372	-0.0372065	0.0130082	0.0758352	0	-0.0104276	0.091609	-0.105682
-30		-0.38147	-0.366574	0.00877524	-0.290547	-0.371473	-0.169691	-0.644071	-0.36639	-0.197448	-0.0581579	-0.160425	-0.0935931	-0.295187	-0.106766	0.0375793	0.073748	-0.0339928	-0.0980194	0.0837364	-0.219138
-25		-0.930636	-0.825246	-0.254482	-0.627502	-1.01224	-0.51075	-1.31079	-1.05128	-0.456105	-0.175392	-0.49242	-0.234426	-0.898871	-0.292799	0.0332433	-0.0452228	-0.20044	-0.166841	-0.00644126	-0.468645
-20		-1.42475	-1.66321	-0.805297	-0.958403	-1.78896	-1.04363	-1.74182	-2.29126	-0.850606	-0.266914	-0.983126	-0.435585	-2.30166	-0.640598	0.0809401	-0.436922	-0.538024	-0.239835	-0.332798	-0.885299
-15		-2.0541	-2.80925	-1.38649	-1.4487	-2.30008	-1.96956	-1.95486	-3.78963	-1.59183	-0.53291	-2.05577	-0.812397	-4.43193	-0.975457	-0.0101175	-1.27946	-1.06902	-0.496353	-0.813746	-1.23782
-10		-2.49556	-3.92914	-1.80027	-1.85022	-2.6584	-3.22279	-2.17336	-5.41842	-2.54866	-0.872368	-3.27635	-1.26728	-7.07389	-1.26502	-0.187897	-2.65075	-1.78521	-1.01565	-1.41421	-1.61171
-5		-2.66296	-4.94585	-1.97308	-2.08377	-3.94319	-4.17823	-2.55125	-6.24514	-3.5513	-1.35691	-4.4646	-1.6849	-9.35964	-1.7487	-0.440835	-3.54895	-1.86843	-1.83317	-1.73485	-1.93119
0		-2.64725	-5.35947	-1.94878	-2.12261	-4.74348	-4.99549	-2.81334	-6.6317	-4.4023	-1.73617	-5.36776	-2.24446	-11.2119	-1.61767	-0.734243	-3.76811	-2.66551	-2.27947	-1.65183	-1.9669
5		-2.3144	-5.42141	-1.79555	-1.97683	-4.99446	-5.15546	-2.89832	-6.5993	-4.84893	-1.93788	-5.70368	-2.52369	-11.8231	-1.48664	-0.958273	-3.43624	-2.68778	-2.40669	-1.33119	-1.90155
10		-1.95163	-5.08081	-1.50529	-1.56321	-5.06907	-5.04714	-2.80346	-5.96046	-4.87065	-2.01838	-5.85933	-2.75146	-11.4713	-1.30384	-1.07824	-2.99306	-2.83781	-2.55893	-0.93613	-1.63989
15		-1.57928	-4.56002	-1.13741	-1.15513	-4.63899	-4.60078	-2.55874	-5.37461	-4.6736	-1.8436	-5.27236	-2.51615	-10.6228	-1.20517	-1.07679	-2.47752	-2.39942	-2.4338	-0.587586	-1.44821
20		-1.13154	-3.97092	-0.786396	-0.669369	-3.99591	-4.1249	-2.16416	-4.46841	-4.11482	-1.60332	-4.64817	-2.33584	-9.31359	-0.795895	-1.0291	-1.80613	-1.98213	-2.34829	-0.187512	-1.11658
25		-0.753216	-3.20598	-0.35506	-0.275919	-3.37345	-3.52025	-1.7505	-3.70079	-3.54814	-1.33243	-3.90348	-1.98165	-8.12023	-0.626039	-0.790612	-1.2405	-1.38784	-2.20439	0.113796	-0.831608
30		-0.433529	-2.53696	0.0236256	-0.169486	-2.67313	-2.86731	-1.38181	-2.95354	-2.83614	-1.075	-3.14115	-1.58487	-6.46891	-0.41736	-0.581034	-0.691562	-0.710333	-2.05841	0.416535	-0.58939
35		-0.16291	-1.9217	0.321984	0.144769	-1.9004	-2.37266	-1.03082	-2.22911	-2.25525	-0.822475	-2.33768	-1.26439	-5.20394	-0.241033	-0.30208	-0.109231	-0.393848		0.617645	-0.341341
40		0.0993317	-1.3544	0.608866	0.375795	-1.48715	-1.83508	-0.720705	-1.63021	-1.67436	-0.628105	-1.57437	-0.940367	-4.00022	-0.103531	-0.0867216	0.317256	-0.0515753		0.844521	-0.219624
45		0.0887104	-1.00072	0.817447	0.576555	-0.889114	-1.45713	-0.508683	-1.08919	-1.21746	-0.434347	-1.01191	-0.742313	-2.9812	-0.0113237	0.134418	0.871757	0.155898		1.02058	-0.129005
50		0.379675	-0.642686	1.00848	0.739484	-0.38831	-0.947722	-0.334808	-0.650047	-0.820594	-0.271812	-0.53369	-0.441352	-2.11295	0.0808836	0.297744	1.11457	0.396192		1.1673	-0.0889186
55		0.479156	-0.358763	1.19006	0.924607	0.102392	-0.758915	-0.163657	-0.385341	-0.489276	-0.147231	-0.121115	-0.301849	-1.49631	0.198974	0.46107	1.40191	0.440734		1.33978	0.0153057
60		0.64805	-0.230335	1.37164	1.07846	0.32075	-0.516451	-0.0429153	-0.100258	-0.256683	-0.0569335	0.136668	-0.148152	-0.962597	0.28471	0.595488	1.62802	0.547402		1.47576	0.0534484
