# Supplementary material for: A calcium transport mechanism for atrial fibrillation in Tbx5-mutant mice
Source: eLife. 2019 Mar 21;8:e41814. doi: 10.7554/eLife.41814 (PMC6428569; doi:10.7554/eLife.41814)
Supplement: Figure 2—source data 2. [file elife-41814-fig2-data2.xlsx]

## Sheet: Sheet1
Cav1.2
WT	KO
1.33121
	1.23792
0.686229
	1.10973
0.704435
	0.858665
1.23344
	1.4257
1.04468
	1.24383
