# Supplementary material for: A calcium transport mechanism for atrial fibrillation in Tbx5-mutant mice
Source: eLife. 2019 Mar 21;8:e41814. doi: 10.7554/eLife.41814 (PMC6428569; doi:10.7554/eLife.41814)
Supplement: Figure 2—figure supplement 2—source data 1. [file elife-41814-fig2-figsupp2-data1.xlsx]

## Sheet: Figure2-figure supplement 2
	mouse #	1	2	2	2	3	4	4	4
	cell #	1	1	2	3	1	1	3	3
mv	Peak current/ current
-60		1	1	1	1	1	1	1	1	1
-50		1.06466	1.04174	1.03549	0.94644	0.897436	0.894689	1.00264	0.979835	1.00599
-40		1.1609	1.03286	1.04225	0.954931	0.826496	0.8837	0.956025	0.83868	0.95005
-30		1.12331	0.936945	0.938028	0.749837	0.684615	0.817766	0.720317	0.748854	0.865135
-20		0.83609	0.730018	0.712113	0.407577	0.41453	0.614469	0.368514	0.485793	0.528471
-10		0.464662	0.31794	0.392113	0.137165	0.211111	0.234432	0.138083	0.231897	0.220779
0		0.258647	0.136767	0.246197	0.0463749	0.126496	0.0201465	0.0932278	0.136572	0.0649351
10		0.181955	-0.108348	0.187606	0.0483344	0.182051	0.0503663	0.0888303	0.176902	0.01998
20		0.296241	0.12611	0.211268	0.172436	0.236752	0.0430403	0.139842	0.247479	0.041958
30		0.330827	0.167851	0.291831	0.265186	0.269231	0.130037	0.186456	0.318973	0.12987
40		0.440601	0.371226	0.375211	0.375572	0.333333	0.141026	0.210202	0.436297	0.248751
50		0.553383	0.40675	0.410141	0.463749	0.409402	0.174908	0.238347	0.451879	0.343656
	mouse #	1	1	2	2	2	2	2	3	3	3
	cell #	1	2	1	2	3	4	5	1	2	3
mv	Peak current/ current
-60		1	1	1	1	1	1	1	1	1	1
-50		0.976961	0.966776	1.02699	1.05615	0.849208	1.06019	0.494646	1.04741	0.921632	1.00763
-40		1.02794	0.979681	1.03941	1.12101	0.749086	1.03451	0.339328	1.04421	0.930052	0.999171
-30		0.77451	0.828666	0.99204	1.03001	0.670402	0.905724	0.307308	0.958314	0.867876	0.85995
-20		0.433333	0.463756	0.727237	0.63698	0.511815	0.576178	0.201892	0.615896	0.602979	0.515008
-10		0.253922	0.217188	0.292759	0.256534	0.306699	0.30745	0.0901341	0.296839	0.253886	0.238889
0		0.186765	0.149094	0.10697	0.0793804	0.225822	0.186658	0.0482379	0.176821	0.128886	0.158043
10		0.128431	0.165568	0.060959	0.053243	0.213155	0.165404	0.0370101	0.145671	0.0777202	0.138972
20		0.209314	0.234487	0.0349447	0.0590513	0.225091	0.187079	0.0441834	0.17705	0.0952073	0.149171
30		0.442157	0.321801	0.0454281	0.105518	0.285993	0.234217	0.05853	0.249656	0.130181	0.196849
40		0.448039	0.426139	0.0718307	0.205227	0.345189	0.294402	0.0742281	0.328447	0.199482	0.271559
50		0.463725	0.467051	0.0823141	0.294288	0.327893	0.336069	0.077035	0.354787	0.240285	0.304975
