# Supplementary material for: A calcium transport mechanism for atrial fibrillation in Tbx5-mutant mice
Source: eLife. 2019 Mar 21;8:e41814. doi: 10.7554/eLife.41814 (PMC6428569; doi:10.7554/eLife.41814)
Supplement: Figure 3—source data 1. [file elife-41814-fig3-data1.xlsx]

## Sheet: Sheet1
Ryr2
		WT	KO
	C6	1.3094
	KO6		0.624039
	C7	0.637892
	KO7		0.849115
	C8	0.657348
	KO8		0.255134
	C9	1.15259
	KO9		0.858087
	C10	1.24277
	KO10		0.481043
	KO1		0.543538
	C1	1.00969
	KO2		0.368449
	C2	1.10179
	KO3		0.5037
	C3	0.92377
	KO4		0.500793
	C4	0.964745
	KO5		0.324078
