# Supplementary material for: A calcium transport mechanism for atrial fibrillation in Tbx5-mutant mice
Source: eLife. 2019 Mar 21;8:e41814. doi: 10.7554/eLife.41814 (PMC6428569; doi:10.7554/eLife.41814)
Supplement: Figure 3—source data 2. [file elife-41814-fig3-data2.xlsx]

## Sheet: sortedbyfreq
mouse	cell	type	pacing	sparkfreq					mouse	cell	type	pacing	sparkfreq
1	1	control	0	3.67					1	1	KO	0	0
1	2	control	0	4.96					1	2	KO	0	0
1	3	control	0	11.82					1	3	KO	0	1.06
1	4	control	0	9.93					1	4	KO	0	0
2	1	control	0	2.94					1	5	KO	0	0
1	1	control	1	14.53					1	6	KO	0	0
1	2	control	1	17.73					2	4	KO	0	1.92
1	3	control	1	0					1	2	KO	1	0
2	1	control	1	1.7					1	3	KO	1	3.37
2	2	control	1	7.465					1	4	KO	1	0
2	3	control	1						1	1	KO	1	3.71
2	4	control	1	3.23					1	2	KO	1	0
2	5	control	1	5.03					1	3	KO	1	0
2	6	control	1	1.77					1	4	KO	1	0
2	7	control	1	7.61					1	6	KO	1	0
3	1	control	1	26.77					2	4	KO	1	0
3	2	control	1	4.31					3	1	KO	1	0
3	3	control	1	21.34					3	2	KO	1	0
4	1	control	1	4.91					3	4	KO	1	0
4	2	control	1	0					3	5	KO	1	3.27
4	3	control	1	14.68					3	6	KO	1	0
4	4	control	1	1.12					3	7	KO	1	0
4	5	control	1	1.84					3	1	KO	1	0
1	1	control	2	4.37					3	5	KO	1	5.91
1	2	control	2	10.97					3	6	KO	1	0
1	3	control	2	3.04					3	7	KO	1	0
2	1	control	2	0					4	1	KO	1	0
2	2	control	2	30.29					4	2	KO	1	1.76
2	3	control	2	0					1	1	KO	2	0
2	4	control	2	2.64					1	2	KO	2	0
2	5	control	2	18.75					1	4	KO	2	0
3	1	control	2	7.61					2	5	KO	2	0.87
3	2	control	2	5.59					2	6	KO	2	1.32
3	3	control	2	6.57					2	7	KO	2	2.52
3	4	control	2	8.28					3	2	KO	2	2.69
									3	4	KO	2	0
									3	5	KO	2	2.3
									3	6	KO	2	0
