# Supplementary material for: A calcium transport mechanism for atrial fibrillation in Tbx5-mutant mice
Source: eLife. 2019 Mar 21;8:e41814. doi: 10.7554/eLife.41814 (PMC6428569; doi:10.7554/eLife.41814)
Supplement: Figure 3—source data 3. [file elife-41814-fig3-data3.xlsx]

## Sheet: Bradford
Standard Curve
Concentration µg/mL	OD1	OD2	Average OD		Curve Information
2	150	156	153		Slope	0.018428
5	365	341	353		Intersection	-1.12184
10	589	626	607.5		R square	0.997272
15	885	848	866.5
					Date	2017-03-15
					Quantificat by	Fran/Rajiv
Std Blank	0	0	0		Samples by	Fran/Rajiv
Sample Blank	0	0	0
Sample name	OD1	OD2	OD3	Average OD minus sample blank	Assay concentration µg/mL	Volume of sample added µL	Sample concentration µg/µL
C1	283	343	363	329.667	4.95325	1	4.95325
C2	299	314	315	309.333	4.57854	1	4.57854
C3	258	257	249	254.667	3.57115	1	3.57115
KO1	403	outlier	423	413	6.48891	1	6.48891
KO2	455	426	408	429.667	6.79604	1	6.79604
KO3	422	451	433	435.333	6.90047	1	6.90047

## Sheet: Blots
Western Blot Calculations								BLOTS
2017-03-15									RyR
										ratio gapdh	%WT	WT	HET
	Gel Type	RyR		Protein/well	50	ug			C1	0.171199	1.08733	1.08733
	Blotting for	4-20% TGX		Volume/well	30	uL			KO1	0.0551577	0.35032		0.35032
									C2	0.162498	1.03207	1.03207
	Running	1	gels						KO2	0.0910439	0.578241		0.578241
	Sample	Protein Conc	Protein	Laemlii 2x	Water	Total			C3	0.138651	0.880605	0.880605
		ug/uL	uL	uL	uL	uL			KO3	0.140874	0.894723		0.894723
								From Weber 12/22/16	WT		0.597051	0.597051
									KO		0.55229		0.55229
WB1	C1	4.95	10.101	15	4.89899	30			WT		1.03193	1.03193
WB2	C2	4.58	10.917	15	4.08297	30			KO		0.623712		0.623712
WB3	C3	3.57	14.0056	15	0.994398	30			WT		1.37102	1.37102
WB4	KO1	6.49	7.70416	15	7.29584	30			KO		0.465615		0.465615
WB5	KO2	6.8	7.35294	15	7.64706	30
WB6	KO3	6.9	7.24638	15	7.75362	30
											AVERAGE	1	0.577483
											SEM	0.103916	0.0747287
										two tails	t-test	0.0091043
										unequal var
								3/16/17 - blot
								RYR			GAPDH
								cvcresearch 2017-03-16 10hr 03min_Exposure_60.0sec			cvcresearch 2017-03-16 09hr 55min_Exposure_69.0sec
									Volume (Int)			Volume (Int)
								Lane 1	1226610		Lane 1	7164800
								Lane 2	409955		Lane 2	7432416
								Lane 3	1094990		Lane 3	6738464
								Lane 4	601731		Lane 4	6609240
								Lane 5	884296		Lane 5	6377856
								Lane 6	879697		Lane 6	6244576

## Sheet: Binding
[Ca2+]	Tube	Binding Buffer	Protein	Cold Ry µL																RAW DATA
pCa 8	1	50	50	0		Information				Information				Protein
	2	50	50	0		Sample:	C1 (6 pool)			Sample:	C2 (6 pool)			# tubes	1	24					WT																						Fitting in Origin
	3	50	50	2		Prot Conc:	4.95	µg/µL		Prot Conc:	4.58	µg/µL		Protein	x	x	µL					DPM							NORM							fmol							fmol		norm			ROUND1
pCa 7	4	50	50	0		Prot/tube	100	µg		Prot/tube	100	µg		Hot Ry	0.35	8.4	µL					8	7	6.5	6	5.5	5	4	8	7	6.5	6	5.5	5	4	8	7	6.5	6	5.5	5	4	Bmax	EC50	EC50			Type	[Ca]
	5	50	50	0		Prot/24 tubes	484.848	µL		Prot/24 tubes	524.017	µL		Water	x	x	µL				C1	15.48	15	39.81	325.42	492.63	468.11	404.885	0.0330692	0.0320438	0.0850441	0.695178	1.05238	1	0.864936	1.23209	1.19389	3.16858	25.901	39.2096	37.258	32.2258	36.2594	7.89081e-07	7.84971e-07			Total1	8
	6	50	50	2		Water/24 tubes	706.752	µL		Water/24 tubes	667.583	µL		Total	50	1200	µL				C2	7.105	7.03	37.88	345.42	502.385	542.755	506.895	0.0130906	0.0129524	0.0697921	0.63642	0.92562	1	0.93393	0.565505	0.559535	3.01496	27.4928	39.9861	43.1992	40.345	41.474	7.96676e-07	8.11504e-07			Total2	8
pCa6.5	7	50	50	0																	C3	22.7836	0	24.3836	213.559	257.219	270.699	273.714	0.0841658	0	0.0900765	0.788917	0.950203	1	1.01114	3.02234	0	3.23458	28.3294	34.1211	35.9093	36.3092	35.5075	6.97882e-07	7.0062e-07			NS	8
	8	50	50	0		Information				Information					Final []s																																	Total1	7
	9	50	50	2		Sample:	C3 (5 pool)			Sample:	KO1 (7 pool)				KCl	0.2	M																															Total2	7
pCa 6	10	50	50	0		Prot Conc:	3.57	µg/µL		Prot Conc:	6.49	µg/µL			Hepes	0.02	M																															NS	7
	11	50	50	0		Prot/tube	60	µg		Prot/tube	100	µg			Hot Ry	6.24	nM																															Total1	6.5
	12	50	50	2		Prot/24 tubes	403.361	µL		Prot/24 tubes	369.8	µL			pH	7.4					AVERAGE	15.1229	7.34333	34.0245	294.8	417.411	427.188	395.165	0.0434419	0.0149987	0.0816376	0.706838	0.976068	1	0.936668	1.60664	0.584474	3.13937	27.2411	37.7723	38.7888	36.2934	37.747	0.761213	0.765698			Total2	6.5
pCa 5.5	13	50	50	0		Water/24 tubes	788.239	µL		Water/24 tubes	821.8	µL									SEM	4.52954	4.33296	4.85257	41.0287	80.1458	81.1575	67.4889	0.021163	0.00930665	0.00609829	0.0444064	0.0388107	9.06493e-17	0.0422272	0.733535	0.344871	0.0650581	0.712242	1.83929	2.23929	2.34383	1.87614	0.0317413	0.0334285			NS	6.5
	14	50	50	0										Hot Ry Info																																		Total1	6
	15	50	50	2		Information				Information				Perkin Elmer NET950							KO																						Fitting in Origin					Total2	6
pCa 5	16	50	50	0		Sample:	KO2 (7 pool)			Sample:	KO 3 (7 pool)			Lot number	2173700							DPM							NORM							fmol							fmol		norm			NS	6
	17	50	50	0		Prot Conc:	6.8	µg/µL		Prot Conc:	6.9	µg/µL		Activity	56.6	Ci/mmol						8	7	6.5	6	5.5	5	4	8	7	6.5	6	5.5	5	4	8	7	6.5	6	5.5	5	4	Bmax	EC50	EC50			Total1	5.5
	18	50	50	2		Prot/tube	100	µg		Prot/tube	100	µg			2094	GBq/mmol					KO1	33.4636	36.7086	33.7886	319.369	367.989	357.569	311.959	0.0935864	0.102662	0.0944954	0.893167	1.02914	1	0.872444	2.66345	2.92173	2.68932	25.4193	29.2891	28.4598	24.8296	27.5267	8.58234e-07	8.78037e-07			Total2	5.5
pCa 4	19	50	50	0		Prot/24 tubes	352.941	µL		Prot/24 tubes	347.826	µL		Concentration	0.1	mCi/mL					KO2	46.9614	37.2614	46.4014	321.311	442.686	399.171	400.601	0.117647	0.0933469	0.116244	0.804946	1.10901	1	1.00358	3.73778	2.96573	3.69321	25.574	35.2345	31.771	31.8849	32.96	9.21925e-07	8.34914e-07			NS	5.5
	20	50	50	0		Water/24 tubes	838.659	µL		Water/24 tubes	843.774	µL			3.7	MBq/mL					KO3	43.11	14.775	15.695	324.03	434.225	390.73	404.23	0.110332	0.0378138	0.0401684	0.829294	1.11132	1	1.03455	3.43123	1.17598	1.2492	25.7904	34.561	31.0992	32.1737	32.61	9.27375e-07	9.13314e-07			Total1	5
	21	50	50	2																																												Total2	5
	22	Leftovers												Date																																		NS	5
														2017-03-16																																		Total1	4
Sample		Tubes																																														Total2	4
C1		1 TO 22												Comments							AVERAGE	41.1783	29.5817	31.9617	321.57	414.967	382.49	372.263	0.107189	0.0779408	0.083636	0.842469	1.08316	1	0.970192	3.27749	2.35448	2.54391	25.5946	33.0282	30.4433	29.6294	31.0322	0.902511	0.875422			NS	4
C2		23 TO 44												Samples are pool from atria of control and TBX5. Samples prep by Fran/Rajiv. Binding by Fran/Rajiv/Chris							SEM	4.01441	7.40505	8.91112	1.35183	23.6157	12.6968	30.1706	0.00712136	0.0202429	0.0226225	0.0263055	0.0270162	0	0.0496851	0.319517	0.589387	0.709258	0.107596	1.87963	1.01057	2.40135	1.75569	0.0221945	0.0226699			0	LO
C3		45 TO 66																																														Total1	8
KO1		67 TO 88																			VS WT	0.0129942	0.0751759	0.851552	0.581126	0.978964	0.638653	0.778558	0.0823789	0.0717276	0.938912	0.0722129	0.0942873	1	0.63492	0.136826	0.0751759	0.48984	0.144065	0.145604	0.04766	0.118039	0.0594796	0.0264073	0.0611171			Total2	8
KO2		89 TO 110																																														NS	8
KO3		111 TO 132																																														Total1	7
																																																Total2	7
																																																NS	7
																																																Total1	6.5
																																																Total2	6.5
																																																NS	6.5
																																																Total1	6
																																																Total2	6
																																																NS	6
																																																Total1	5.5
																																																Total2	5.5
																																																NS	5.5
																																																Total1	5
																																																Total2	5
																																																NS	5
																				NORMALIZED BY WB																												Total1	4
																																																Total2	4
																																																NS	4
																					WT																						Fitting in Origin					0	LO
																						DPM							NORM							fmol							fmol		norm			Total1	8
																						8	7	6.5	6	5.5	5	4	8	7	6.5	6	5.5	5	4	8	7	6.5	6	5.5	5	4	Bmax	EC50	EC50	WB		Total2	8
																					C1	14.2367	13.7953	36.6127	299.284	453.065	430.514	372.367	0.0330692	0.0320438	0.0850441	0.695178	1.05238	1	0.864936	1.13314	1.098	2.91409	23.8208	36.0605	34.2657	29.6376	33.3472	7.89432e-07	7.84971e-07	1.08733		NS	8
																					C2	6.88425	6.81158	36.7031	334.688	486.776	525.892	491.146	0.0130906	0.0129524	0.0697921	0.63642	0.92562	1	0.93393	0.547934	0.54215	2.92129	26.6386	38.7437	41.857	39.0915	40.1821	7.96352e-07	8.11504e-07	1.03207		Total1	7
																					C3	25.8726	0	27.6896	242.513	292.093	307.401	310.824	0.0841658	0	0.0900765	0.788917	0.950203	1	1.01114	3.43211	0	3.67313	32.1704	38.7473	40.778	41.2321	40.3224	6.97872e-07	7.0062e-07	0.880605		Total2	7
																																																NS	7
																																																Total1	6.5
																																																Total2	6.5
																																																NS	6.5
																					AVERAGE	15.6645	6.86895	33.6684	292.162	410.644	421.269	391.446	0.0434419	0.0149987	0.0816376	0.706838	0.976068	1	0.936668	1.70439	0.546717	3.16951	27.5433	37.8505	38.9669	36.6538	37.9505	0.761219	0.765698	1		Total1	6
																					SEM	5.52777	3.98246	2.98955	26.8457	60.0693	63.2421	52.9212	0.021163	0.00930665	0.00609829	0.0444064	0.0388107	0	0.0422272	0.880222	0.316974	0.251823	2.45241	0.894996	2.37116	3.56209	2.30205	0.0317363	0.0334285	0.0617921		Total2	6
																																																NS	6
																					HET																						Fitting in Origin					Total1	5.5
																						DPM							NORM							fmol							fmol		norm			Total2	5.5
																						8	7	6.5	6	5.5	5	4	8	7	6.5	6	5.5	5	4	8	7	6.5	6	5.5	5	4	Bmax	EC50	EC50	WB		NS	5.5
																					KO1	95.523	104.786	96.4507	911.649	1050.44	1020.69	890.497	0.0935864	0.102662	0.0944954	0.893167	1.02914	1	0.872444	7.60291	8.34017	7.67675	72.5604	83.6069	81.2394	70.8769	78.5767	8.58369e-07	8.78037e-07	0.35032		Total1	5
																					KO2	81.2142	64.4392	80.2458	555.67	765.574	690.32	692.793	0.117647	0.0933469	0.116244	0.804946	1.10901	1	1.00358	6.46404	5.12888	6.38696	44.2272	60.9339	54.9443	55.1411	57.0033	9.20607e-07	8.34914e-07	0.578241		Total2	5
																					KO3	48.1825	16.5135	17.5417	362.157	485.318	436.705	451.794	0.110332	0.0378138	0.0401684	0.829294	1.11132	1	1.03455	3.83497	1.31435	1.39619	28.825	38.6277	34.7584	35.9594	36.45	9.27399e-07	9.13314e-07	0.894723		NS	5
																																																Total1	4
																																																Total2	4
																																																NS	4
																																																0	LO
																					AVERAGE	74.9732	61.9129	64.7461	609.825	767.109	715.906	678.361	0.107189	0.0779408	0.083636	0.842469	1.08316	1	0.970192	5.96731	4.9278	5.1533	48.5375	61.0561	56.9807	53.9924	57.3433	0.902125	0.875422	0.607761		Total1	8
																					SEM	14.0177	25.5133	24.0613	160.919	163.137	169.067	126.848	0.00712136	0.0202429	0.0226225	0.0263055	0.0270162	0	0.0496851	1.11571	2.03067	1.9151	12.808	12.9845	13.4565	10.0962	12.1621	0.0219657	0.0226699	0.157847		Total2	8
																																																NS	8
																					VS WT	0.0375715	0.160767	0.325163	0.184139	0.149342	0.21687	0.139014	0.0823789	0.0717276	0.938912	0.0722129	0.0942873	#DIV/0!	0.63492	0.0427392	0.160767	0.409289	0.240274	0.21535	0.311565	0.221895	0.24952	0.0266039	0.0611171	0.117143		Total1	7
																																																Total2	7
																																																NS	7
																																																Total1	6.5
																																																Total2	6.5
																																																NS	6.5
																																																Total1	6
																																																Total2	6
																																																NS	6
																																																Total1	5.5
																																																Total2	5.5
																																																NS	5.5
																																																Total1	5
																																																Total2	5
																																																NS	5
																																																Total1	4
																																																Total2	4
																																																NS	4
																																																0	LO
																																																Total1	8
																																																Total2	8
																																																NS	8
																																																Total1	7
																																																Total2	7
																																																NS	7
																																																Total1	6.5
																																																Total2	6.5
																																																NS	6.5
																																																Total1	6
																																																Total2	6
																																																NS	6
																																																Total1	5.5
																																																Total2	5.5
																																																NS	5.5
																																																Total1	5
																																																Total2	5
																																																NS	5
																																																Total1	4
																																																Total2	4
																																																NS	4
																																																0	LO
																																																Total1	8
																																																Total2	8
																																																NS	8
																																																Total1	7
																																																Total2	7
																																																NS	7
																																																Total1	6.5
																																																Total2	6.5
																																																NS	6.5
																																																Total1	6
																																																Total2	6
																																																NS	6
																																																Total1	5.5
																																																Total2	5.5
																																																NS	5.5
																																																Total1	5
																																																Total2	5
																																																NS	5
																																																Total1	4
																																																Total2	4
																																																NS	4
																																																0	LO
[truncated: 21 more columns]
