# Supplementary material for: A calcium transport mechanism for atrial fibrillation in Tbx5-mutant mice
Source: eLife. 2019 Mar 21;8:e41814. doi: 10.7554/eLife.41814 (PMC6428569; doi:10.7554/eLife.41814)
Supplement: Figure 4—source data 1. [file elife-41814-fig4-data1.xlsx]

## Sheet: Sheet1
Serca				ncx
	WT	KO			WT	KO
	1.12336				0.594413
		0.136033				0.787072
	0.729875				0.62532
	0.64323				0.685439
		0.156801				1.965
	1.50662				1.51078
		0.874154				3.44744
	0.996912				1.58405
		0.0786558				4.67963
		0.369048				4.82502
	1.17911					2.19794
		0.229756				3.34255
	1.3291				1.24719
		0.603545				2.75078
	0.708693				0.752812
		0.245058				4.13227
	0.783095
		0.33266
