# Supplementary material for: A calcium transport mechanism for atrial fibrillation in Tbx5-mutant mice
Source: eLife. 2019 Mar 21;8:e41814. doi: 10.7554/eLife.41814 (PMC6428569; doi:10.7554/eLife.41814)
Supplement: Figure 4—source data 2. [file elife-41814-fig4-data2.xlsx]

## Sheet: Figure 4 Calcium handling
Calcium Measurements Summary table
Figure 4
Mouse 1- R26cre	SERCA		SR Load		max twitch ca		Tau
Cell 1	0.0119047	Cell 1	13.1505	Cell 1	4.78091	Cell 1	300.056
Cell 2	0.00599999	Cell 2	11.7776	Cell 2	3.01431	Cell 2	318.172
Cell 3	0.011373	Cell 3	11.1606	Cell 3	4.26922	Cell 3	316.271
Cell 4	0.00515453	Cell 4	4.77664	Cell 4	2.97236	Cell 4	301.746
Cell 5	0.00981255	Cell 5	9.22589	Cell 5	2.03259	Cell 5	335.958
Cell 6	0.0112337	Cell 6	10.2335	Cell 6	3.28303	Cell 6	525.583
Cell 7	0.0222458	Cell 7	22.2865	Cell 7	2.68138	Cell 7	288.427
Cell 8	0.0175016	Cell 8	17.5644	Cell 8	3.85582	Cell 8	204.287
Cell 9	0.0121392	Cell 9	12.8162	Cell 9	5.65163	Cell 9	242.751
Cell 10	0.0261828	Cell 10	19.8751	Cell 10	4.43313	Cell 10	361.707
Cell 11	0.0121056	Cell 11	12.455	Cell 11	4.7982	Cell 11	274.802
Cell 12	0.0127945	Cell 12	16.9687	Cell 12	3.48269	Cell 12	256.636
Mouse 2- R26cre	maxslope
Cell 1	0.0231265	Cell 1	13.6329	Cell 1	3.8228	Cell 1	447.399
Cell 2	0.0242994	Cell 2	12.859	Cell 2	3.38164	Cell 2	246.639
Cell 3	0.0239439	Cell 3	15.8347	Cell 3	2.89565	Cell 3	295.329
Cell 4	0.0105143	Cell 4	9.87945	Cell 4	4.97711	Cell 4	437.454
Cell 5	0.0149937	Cell 5	10.8808	Cell 5	4.20165	Cell 5	539.239
Cell 6	0.0379001	Cell 6	21.8346	Cell 6	3.46736	Cell 6	330.845
Cell 7	0.0288495	Cell 7	15.6834	Cell 7	2.74997	Cell 7	349.957
Cell 8	0.0154948	Cell 8	9.74539	Cell 8	3.70936	Cell 8	325.609
Cell 9	0.0142821	Cell 9	9.19288	Cell 9	3.39721	Cell 9	240.735
Cell 10	0.0341869	Cell 10	19.4917	Cell 10	4.05116	Cell 10	348.202
Mouse 3- R26cre	maxslope
Cell 1	0.0107976	Cell 1	15.6772	Cell 1	3.01262	Cell 1	385.939
Cell 2	0.00625708	Cell 2	8.46665	Cell 2	2.6259	Cell 2	295.678
Cell 3	0.0183424	Cell 3	13.794	Cell 3	2.04896	Cell 3	646.332
Cell 4	0.014858	Cell 4	19.5904	Cell 4	2.64269	Cell 4	693.179
Cell 5	0.00852363	Cell 5	8.35223	Cell 5	3.5402	Cell 5	237.477
Cell 6	0.00689793	Cell 6	6.68621	Cell 6	1.97464	Cell 6	278.31
Cell 7	0.0143271	Cell 7	10.1975	Cell 7	2.1711	Cell 7	647.961
Mouse 4- Tbx5fl/fl;R26cre	maxslope
Cell 1	0.0107546	Cell 1	7.44977	Cell 1	4.04257	Cell 1	401.025
Cell 2	0.0107976	Cell 2	15.6772	Cell 2	4.05116	Cell 2	563.589
Cell 3	0.00822748	Cell 3	5.49243	Cell 3	3.37697	Cell 3	235.613
Cell 4	0.00802361	Cell 4	6.7115	Cell 4	2.42642	Cell 4	301.341
Cell 5	0.02162	Cell 5	14.2742	Cell 5	5.06667	Cell 5	276.363
Cell 6	0.0110303	Cell 6	11.2262	Cell 6	2.75706	Cell 6	359.704
Cell 7	0.0147722	Cell 7	11.0546	Cell 7	3.33624	Cell 7	1100.32
Cell 8	0.0116177	Cell 8	9.32161	Cell 8	4.0798	Cell 8	281.271
Cell 9	0.0135246	Cell 9	11.5846	Cell 9	3.71819	Cell 9	509.163
Mouse 5- Tbx5fl/fl;R26cre
Cell 1	0.0189069	Cell 1	11.1461	Cell 1	3.77812	Cell 1	475.822
Cell 2	0.00501969	Cell 2	10.3773	Cell 2	4.07104	Cell 2	471.018
Cell 3	0.00412532	Cell 3	9.3543	Cell 3	3.94275	Cell 3	340.652
Cell 4	0.0132332	Cell 4	10.5146	Cell 4	2.40806	Cell 4	614.654
Cell 5	0.00813225	Cell 5	8.04627	Cell 5	2.93021	Cell 5	353.973
Cell 6	0.0152711	Cell 6	10.5439	Cell 6	2.22563	Cell 6	987.677
Cell 7	0.006241	Cell 7	6.91216	Cell 7	2.23513	Cell 7	509.787
Cell 8	0.0125534	Cell 8	10.1694	Cell 8	2.99938	Cell 8	577.613
Cell 9	0.00872279	Cell 9	8.81223
Cell 10	0.00252502	Cell 10	3.07709
Mouse 6- Tbx5fl/fl;R26cre
Cell 1	0.0163306	Cell 1	10.0864	Cell 1	4.17242	Cell 1	248.99
Cell 2	0.0185534	Cell 2	13.639	Cell 2	4.82551	Cell 2	264.884
Cell 3	0.0164899	Cell 3	11.7039	Cell 3	5.13781	Cell 3	330.193
Cell 4	0.0209361	Cell 4	14.5846	Cell 4	3.65264	Cell 4	466.089
Cell 5	0.0136394	Cell 5	11.1648	Cell 5	2.16439	Cell 5	1060.81
Cell 6	0.0122502	Cell 6	9.9134	Cell 6	2.58584	Cell 6	660.58
Cell 7	0.00940107	Cell 7	8.94565	Cell 7	3.59506	Cell 7	608.034
Cell 8	0.013335	Cell 8	11.8396	Cell 8	1.70324	Cell 8	309.56
Cell 9	0.00200083	Cell 9	2.31365	Cell 9	2.08624	Cell 9	358.256
Cell 10	0.00282567	Cell 10	3.55684	Cell 10	3.26158	Cell 10	556.656
Cell 11	0.00857813	Cell 11	9.01828	Cell 11	4.91804	Cell 11	395.118
Cell 12	0.00586342	Cell 12	9.84448
Cell 13	0.0117712	Cell 13	11.2461
