# Supplementary material for: A calcium transport mechanism for atrial fibrillation in Tbx5-mutant mice
Source: eLife. 2019 Mar 21;8:e41814. doi: 10.7554/eLife.41814 (PMC6428569; doi:10.7554/eLife.41814)
Supplement: Figure 4—source data 3. [file elife-41814-fig4-data3.xlsx]

## Sheet: Figure 4I NCX
Figure 4 NCX data
	Mouse 1- R26cre							Mouse 2- R26cre							Mouse 3-Tbx5fl/fl; R26cre													Mouse 4- R26cre								Mouse 5-Tbx5fl/fl; R26cre													Mouse 6-Tbx5fl/fl; R26cre
Calcium level	cell 1	cell 2	cell 3	cell 4	cell 5	cell 6	cell 7	cell 1	cell 2	cell 3	cell 4	cell 5	cell 6	cell 7	cell 1	cell 2	cell 3	cell 4	cell 5	cell 6	cell 7	cell 8	cell 9	cell 10	cell 11	cell 12	cell 13	cell 1	cell 2	cell 3	cell 4	cell 5	cell 6	cell 7	cell 8	cell 1	cell 2	cell 3	cell 4	cell 5	cell 6	cell 7	cell 8	cell 9	cell 10	cell 11	cell 12	cell 13	cell 1
1																								0.00013495																		0.000105079		0.000119397				5.41821e-05
2			0.00024819						0.000195543						0.000115245		0.000331501		0.00018725	0.000267388			0.00021657	0.000244571								0.000389818	0.000364153	0.000147734		0.000274097	0.000336903		0.000160013	0.000389739	0.000389739	0.000401651	0.000236053	0.000682077			0.000251488		0.000297657
3			0.000295226	0.000244733				0.000271238	0.000323454						0.000468797	0.000352202	0.000537741		0.000779765	0.000488526		0.000255794	0.00041267	0.00048047	0.000227472				0.000434963			0.000514029	0.000486604	0.000251943	0.000215672	0.000462271	0.000513301	0.000283587	0.00041002	0.00059149	0.00059149	0.000760079	0.000528726	0.0013102		0.000569903	0.000584216		0.000480757
4	0.000234857	0.000234857	0.000395264	0.00042246		0.000295387	0.000190499	0.000483008	0.000436054				0.000100473	2.05151e-05	0.000851234	0.00048421	0.000767272		0.00116003	0.00075061		0.000541466	0.000620137	0.000710817	0.000639189				0.000521131		0.000611143	0.00068821	0.000659876	0.000428759	0.000312364	0.000768911	0.000801889	0.000567309	0.000601397	0.000923762	0.000923762		0.000797776		0.00050414	0.000761051	0.000933799		0.000704364
5	0.00044015	0.00044015	0.000471656	0.0005959	0.000483086	0.000443837	0.000418735	0.000715704		0.000167664		0.000394484	0.000726077	0.000166705	0.00122698	0.00076048	0.000995699			0.00101065	0.000689514	0.000793645	0.000826201	0.000939767	0.00121382	0.000656795	0.000398446		0.000660896		0.000684553	0.000861906	0.000832594	0.00060323	0.000426685	0.00107189	0.00108804	0.000855784		0.00125321	0.00125321				0.000646021	0.000953126	0.00127656		0.000926695
6	0.000659368	0.000659368			0.000632773	0.000615497	0.00064817	0.000946953		0.000324307	0.000299562	0.000527149		0.000617465	0.00151384	0.00103431	0.00122363			0.0012699	0.00102897		0.00103171	0.00106068	0.00166367	0.000823448	0.000760944		0.000800432		0.000822304	0.00103534	0.00100505	0.000730869	0.000540613	0.00137365	0.00137324	0.0011255		0.00158161	0.00158161				0.000880333	0.00114493			0.00114849
7					0.000789207	0.000739723		0.00107001		0.000437268	0.000462621	0.000669635				0.00125472	0.00145132			0.0015288	0.00151752		0.00115257			0.00104384	0.00125397		0.000939834		0.000959947	0.00120864	0.00117737		0.000654359	0.00167486	0.001658			0.00190952	0.00190952				0.00111389	0.00133658			0.00137001
8					0.000945434						0.000658272	0.000811888					0.00167886	0.00153619		0.0017875						0.00126387	0.0017414	0.000504664	0.00107916		0.00109752	0.00138186	0.0013496		0.000730604	0.00184004	0.00194256			0.00223717	0.00223717				0.00134704	0.00152813			0.00156862
9					0.00110155						0.000853011	0.00093511					0.00190631	0.00173915		0.00204605						0.0014837	0.00222694	0.000597835	0.00121845	0.000640154	0.00123505	0.001555	0.00152174				0.00211502			0.00256457	0.00256457				0.00157999	0.0017196
10					0.00120822						0.000992154						0.00213369	0.00200819		0.00219333						0.0017034	0.00271164	0.000718441	0.00135771	0.000845477	0.00137254	0.00172813	0.00169384							0.00289184	0.00289184				0.00181283	0.00182552
11																	0.00236103									0.00192302	0.00305282	0.000838955	0.00149694	0.00116194	0.00151002	0.00182914	0.00180763							0.00320774	0.00320774				0.00204557
12																	0.00258838									0.00214262		0.000959418	0.00158395	0.00147723	0.00164747														0.00227827
13																	0.00272853									0.00236214		0.00107984		0.00179199	0.00178491														0.0024018
14																										0.00258162		0.00120022		0.00210651	0.00190811
15																										0.00280113		0.00132059		0.00242084
16																										0.00302057		0.00144094		0.00273502
17																										0.00323999		0.00156127		0.00304916
18																										0.00345947		0.00166114		0.0033633
19																										0.00367895				0.00367729
20																										0.00389832				0.00399125
21																										0.00411776				0.00430521
22																										0.00433716				0.00461919
23																										0.00455656				0.00493313
24																										0.00477605				0.0050977
25																										0.00490205
26
27
28
29
30
[truncated: 7 more columns]
