# Supplementary material for: A calcium transport mechanism for atrial fibrillation in Tbx5-mutant mice
Source: eLife. 2019 Mar 21;8:e41814. doi: 10.7554/eLife.41814 (PMC6428569; doi:10.7554/eLife.41814)
Supplement: Figure 4—figure supplement 1—source data 1. [file elife-41814-fig4-figsupp1-data1.xlsx]

## Sheet: Figure 4-figure supplement 1
mouse #	1	2	2	3	3	4	4	4	4	5	5	5	5				1	1	2	2	3
cell #	1	1	2	1	2	1	2	3	4	1	2	3	4				1	2	1	2	1
	Tbx5fl/fl; R26cre															R26Creert2
time (ms)	f/fo	f/fo	f/fo	f/fo	f/fo	f/fo	f/fo	f/fo	f/fo	f/fo	f/fo	f/fo	f/fo				f/fo	f/fo	f/fo	f/fo	f/fo
0	0.89449	0.976353	1.01859	0.948522	1.12203	1.02684	1.05576	0.809095	1.28573	0.921937	1.03126	0.881574	0.99283				0.995449	1.04598	1.04416	1.05556	0.943936
0.05	0.898369	0.987016	1.01122	0.956291	1.12728	1.04339	1.06078	0.860969	1.30793	0.877861	1.03653	0.90524	1.01509				0.97701	1.04496	1.01537	1.05883	0.944188
0.1	0.916126	0.997614	1.00111	0.954157	1.11495	1.04707	1.06269	0.851278	1.23576	0.870515	1.02535	0.904649	1.03494				0.976272	1.03128	0.984402	1.05676	0.932081
0.15	0.934811	1.0054	1.00418	0.957231	1.08872	1.01801	1.0548	0.838068	1.17803	0.856557	1.01776	0.896365	1.0561				0.973076	1.03379	0.985126	1.08825	0.943347
0.2	0.959998	1.0011	1.00486	0.94485	1.11338	1.00274	1.0223	0.866079	1.15138	0.822765	1.00152	0.884828	1.05358				0.971847	1.02641	0.990921	1.11516	0.943599
0.25	0.979065	1.00126	1.01348	0.950229	1.15352	0.986373	1.0548	0.890402	1.15249	0.801461	1.0009	0.872403	1.01718				0.956358	1.01968	0.99237	1.1047	0.943599
0.3	0.987097	1.00327	1.03647	0.961158	1.1522	1.00716	1.0732	0.90932	1.08921	0.8235	0.999312	0.904353	1.00079				0.93374	1.006	0.97082	1.06014	0.956799
0.35	0.983054	0.997549	1.03417	0.969867	1.12754	1.03861	1.09543	0.916904	1.02481	0.837457	0.998128	0.917369	0.99482				0.918252	0.996863	0.944743	1.03704	0.975549
0.4	0.982835	0.984205	1.03259	0.953474	1.09711	1.07116	1.05002	0.895876	0.992609	0.7662	0.994823	0.915003	0.993459				0.902271	0.978262	0.912328	1.02755	0.993709
0.45	0.98513	0.983429	1.02518	0.97038	1.03389	1.10169	1.03091	0.88999	0.980396	0.751508	0.981683	0.917073	0.994768				0.892683	0.964625	0.873937	1.01829	1.00783
0.5	0.993708	0.987048	1.00038	0.993604	1.00005	1.13351	1.04022	0.946535	0.930432	0.797788	0.971807	0.951981	0.994611				0.926611	0.967965	0.845869	1.00598	1.00775
0.55	1.00698	0.989213	0.984079	0.997788	1.04333	1.14822	1.04524	1.00165	0.84938	0.901368	0.9745	0.991031	0.990997				0.951196	0.9688	0.845688	1.00718	1.00346
0.6	1.02092	0.980295	0.981866	0.995909	1.07403	1.12045	1.02923	1.02346	0.783872	0.974095	0.973031	1.01736	0.998958				0.932019	0.971119	0.858002	1.01971	1.0059
0.65	1.04266	0.99267	0.964522	1.00317	1.06878	1.0822	1.04763	1.03675	0.852711	0.996133	0.962176	0.982156	0.997596				0.886291	0.975989	0.86108	1.02755	0.998249
0.7	1.06036	1.00327	0.960412	0.989164	1.0596	1.04578	1.09877	1.01776	0.95819	0.984379	0.959075	0.991327	0.992935				0.852855	0.982715	0.838987	1.04499	0.951334
0.75	1.07419	1.01674	0.955624	0.990957	1.0735	1.01231	1.1523	0.958958	1.00815	0.938834	0.967481	0.983339	0.993982				0.850643	0.988745	0.826492	1.05044	0.930399
0.8	1.07867	1.01955	0.939816	1.00359	1.0916	0.979568	1.1762	0.948278	0.989278	0.958668	0.976949	1.01736	1.00828				0.878916	0.990693	0.818705	1.04466	0.933258
0.85	1.10145	1.0245	0.941804	1.00359	1.10708	0.934507	1.14346	0.964019	0.983727	0.952057	0.968012	1.01588	1.00158				0.911122	0.991899	0.832649	1.04444	0.953184
0.9	1.09336	1.02656	0.933719	0.985236	1.16296	0.904344	1.10307	0.937972	0.99483	0.960872	0.952954	1.01973	1.00084				0.90473	0.978401	0.844963	1.04248	0.968738
0.95	1.07632	1.0232	0.931144	0.978576	1.13594	0.926047	1.07511	0.921208	0.979285	1.01964	0.949281	1.01203	0.995187				0.903992	0.974366	0.840436	1.03268	0.968234
1	1.05047	1.02886	0.934216	0.979857	1.10157	0.909494	1.06364	0.944928	0.948197	1.05123	0.950628	1.04961	0.996391				0.941116	0.969171	0.842971	1.01655	0.993625
1.05	1.04703	1.03235	0.930377	0.982589	1.10131	0.923472	1.03592	0.964572	0.850491	1.04021	0.937977	1.06055	0.999377				0.992744	0.961424	0.877921	0.991378	1.00632
1.1	1.05725	1.01881	0.949211	0.993177	1.06379	0.91023	0.979766	0.981593	0.870476	1.02184	0.932713	1.03097	1.01294				0.991023	0.961332	0.909974	0.982879	1.00615
1.15	1.05331	1.00582	0.967097	0.989506	1.0066	0.890918	0.968296	1.0306	0.970403	0.943976	0.938059	0.985706	1.02022				1.04265	0.959755	0.92754	0.952041	0.997493
1.2	1.05506	1.00269	0.966013	0.988054	1.02549	0.909862	0.946789	1.08683	0.964852	0.872719	0.962135	0.979198	1.03462				1.09403	0.971583	0.918123	0.93842	0.987992
1.25	1.07113	1.00925	0.977123	0.995653	1.01369	0.897723	0.951807	1.12905	0.961521	0.835253	0.971072	1.0002	1.0551				1.15599	0.994451	0.945106	0.952477	0.999679
1.3	1.10019	1.01406	0.988099	0.99275	0.974336	0.892021	0.931256	1.13783	0.913778	0.799257	0.964625	0.979789	1.05254				1.12403	1.01792	0.967198	0.949208	1.02726
1.35	1.09833	1.01648	0.995867	1.0018	0.954923	0.905632	0.921219	1.14138	0.856042	0.744161	0.964706	0.955235	1.04892				1.09281	1.02585	1.01175	0.959342	1.02625
1.4	1.08118	1.01005	0.990989	1.01538	0.926065	0.906367	0.90473	1.12776	0.830505	0.698616	0.960136	0.951981	1.03997				1.04216	1.03031	1.01754	0.974706	1.01481
1.45	1.07839	1.00504	0.980872	1.0205	0.904029	0.88963	0.925043	1.12329	0.780542	0.647193	0.946465	0.941627	1.04311				1.00676	1.02785	0.979694	0.963483	1.00119
1.5	1.06752	1.01157	0.975904	1.03519	0.886714	0.896435	0.972119	1.13134	0.77499	0.634704	0.932794	0.965885	1.05007				0.960046	1.03281	0.981323	0.972309	0.994046
1.55	1.05135	1.01209	0.979653	1.03723	0.895634	0.902689	0.96734	1.14332	0.729468	0.705962	0.92802	1.03748	1.04232				0.946033	1.03504	0.975529	0.993884	0.976726
1.6	1.02824	1.0106	0.981505	1.04108	0.949938	0.886872	0.967579	1.18731	0.62843	0.799257	0.926183	1.07179	1.01991				0.930544	1.03536	0.996173	1.00947	0.986479
1.65	1.03146	1.00799	0.979291	1.05534	1.01579	0.865353	0.9487	1.19341	0.599563	0.913122	0.94165	1.05759	1.0142				0.91063	1.02525	0.998346	1.04161	0.974876
1.7	1.04474	1.01241	0.968813	1.05184	1.03231	0.863146	0.971163	1.16317	0.633982	1.02699	0.941201	1.07209	1.01079				0.912843	1.01212	1.03167	1.05087	0.966132
1.75	1.05277	1.01816	0.957296	1.03587	1.01867	0.849903	1.00247	1.20489	0.733909	1.07474	0.940058	1.09368	1.01477				0.929315	1.00985	1.01591	1.04314	0.959154
1.8	1.04496	1.02059	0.957792	1.01	1.05986	0.857076	0.990759	1.26958	0.786093	1.07621	0.936018	1.08422	1.01336				0.982664	1.00953	1.01827	1.01633	0.937378
1.85	1.03212	1.01021	0.963032	0.991384	1.07193	0.855789	0.956347	1.27348	0.853821	1.04609	0.933366	1.06528	0.99901				1.02421	1.02803	1.01301	1.00707	0.947803
1.9	1.01387	1.00152	0.959644	0.980284	1.05933	0.861858	0.913572	1.28543	0.967072	1.06519	0.963196	1.11853	0.998644				1.05003	1.02673	1.02297	1.00326	0.962853
1.95	1.01267	1.00576	0.973646	0.977723	1.04805	0.866088	0.848573	1.22688	1.01815	1.04241	0.987437	1.13806	1.00854				1.10584	1.0175	1.02478	1.01361	0.946626
2	1.00272	1.00217	0.975994	0.989932	1.05383	0.893861	0.840687	1.16398	0.992609	1.02405	1.00858	1.1135	1.00236				1.09969	1.02465	0.993819	1.01709	0.935528
2.05	0.997314	1.00282	0.986112	1.01427	1.04018	0.962096	0.840448	1.11234	0.968182	1.0336	1.00539	1.13599	0.987069				1.09453	1.03026	0.982772	1.00968	0.911314
2.1	1.00316	0.993995	0.988686	1.02024	1.03389	0.991523	0.811294	1.1026	0.951528	0.996868	1.00303	1.14545	0.966225				1.07289	1.02836	1.00088	1.0099	0.904335
2.15	1.00289	0.990635	0.980195	1.02229	1.03913	1.0215	0.806037	1.08125	0.910447	0.982176	1.00519	1.08954	0.981518				1.06871	1.0207	1.02116	1.00718	0.921066
2.2	0.995292	0.979584	0.969219	1.00769	1.05173	1.04541	0.84475	1.02928	0.88602	0.979237	1.01115	1.04487	0.993197				1.02643	1.01556	1.03583	0.986366	0.925943
2.25	0.982835	0.982945	0.978659	0.993519	1.03966	1.05957	0.882746	1.02293	0.877138	0.919734	1.01013	1.04694	0.993825				1.00135	1.00637	1.01935	0.951278	0.927456
2.3	0.990812	0.990699	0.97902	0.978918	1.01185	1.05718	0.936752	1.02496	0.894903	0.912388	1.0069	1.0357	1.01022				0.982664	1.00544	1.00776	0.926216	0.931324
2.35	1.00556	0.992767	0.980601	0.981309	1.00319	1.06049	0.950134	1.02915	0.933763	0.921203	1.00523	0.993102	1.0098				0.961767	1.0086	1.05448	0.929594	0.932669
2.4	0.997969	1.00272	0.999029	0.997446	1.0129	1.0673	0.934124	1.00956	0.930432	0.891084	0.998169	0.984818	0.998434				1.00528	0.989209	1.0773	0.952041	0.933426
2.45	1.00234	1.01147	1.01073	0.990786	1.00897	1.05957	0.945833	1.00232	0.951528	0.866107	0.998047	0.972394	1.00084				1.00995	0.976128	1.08038	0.94692	0.946037
2.5	0.993544	1.00278	1.01859	0.991299	1.00634	1.09452	0.933407	0.998065	1.0348	0.847007	1.00772	0.987777	1.00069				0.988565	0.966202	1.11605	0.962175	0.975801
2.55	0.986223	0.999068	1.02274	1.00684	0.956759	1.10188	0.892304	0.980375	1.06367	0.805869	1.01808	1.03511	0.994977				0.944804	0.957621	1.1108	0.96479	0.999679
2.6	0.990648	1.00582	1.01479	1.02494	0.937871	1.08164	0.929344	1.00627	1.13029	0.765465	1.02167	1.03274	0.982041				0.929561	0.959383	1.09722	0.964463	1.02801
2.65	0.982125	1.01891	1.03006	1.00906	0.934985	1.04835	0.962322	1.08498	1.14028	0.726531	1.03	1.05907	0.981256				0.91776	0.958317	1.09016	0.96795	1.03726
2.7	0.966226	1.02097	1.0311	1.00325	0.91085	1.02518	0.9812	1.12294	1.10586	0.669966	1.02029	1.05434	0.977433				0.920218	0.968614	1.07911	0.989417	1.03835
2.75	0.950109	1.02046	1.0413	0.99608	0.915834	1.04633	0.991715	1.12514	1.02037	0.652335	1.00784	1.00434	0.98686				0.95095	0.979654	1.08074	1.00914	1.0228
2.8	0.942132	1.02954	1.04198	0.99386	0.928164	1.06123	0.954675	1.11405	0.914888	0.789707	1.00384	0.968844	0.976961				0.944804	0.978726	1.07277	1.01502	1.00338
2.85	0.944427	1.03606	1.03055	0.976869	0.908226	1.0535	0.952763	1.09757	0.829395	0.880065	0.994211	0.986002	0.97628				0.963734	0.988977	1.05539	1.00642	0.986815
2.9	0.94836	1.03215	1.00915	0.957914	0.903242	1.04688	0.965189	1.09976	0.794975	0.865372	0.987763	0.977127	0.987226				0.994711	0.992039	1.02533	1.0014	0.977735
2.95	0.948033	1.02715	0.998035	0.953645	0.873859	1.03199	0.998167	1.08848	0.747233	0.858761	0.984376	0.970914	0.984974				1.03306	0.972603	1.00812	1.00925	0.972942
3	0.944591	1.02349	0.997855	0.956633	0.850511	0.999064	1.02636	1.05553	0.767218	0.904307	1.00017	0.968252	0.987593				1.0043	0.974783	0.996897	1.00336	0.961171
3.05	0.950819	1.03668	1.02473	0.967562	0.849724	0.983614	1.05146	1.0179	0.778321	0.972626	1.00976	0.997539	0.997858				0.955375	0.977891	0.984402	0.988545	0.957892
3.1	0.97535	1.05429	1.04212	0.957231	0.873597	0.990052	1.05026	1.02965	0.824954	1.05196	1.00225	1.01411	0.994244				0.937428	0.988467	0.983497	0.961303	0.949401
3.15	0.97759	1.05994	1.03999	0.951083	0.906914	1.02224	1.03951	1.03632	0.830505	1.11367	1.00445	1.00848	0.998591				0.928332	0.993059	0.964844	0.979828	0.944188
3.2	0.958741	1.07105	1.0516	0.959024	0.942068	1.05203	1.03497	1.0095	0.84938	1.11514	1.01849	1.02061	1.00959				0.935707	0.988977	0.973174	0.993122	0.939311
3.25	0.944427	1.07251	1.04546	0.968501	0.990864	1.04192	1.03449	0.995235	0.817181	1.11	1.01661	1.04606	1.03389				0.925381	0.981184	0.980961	0.989417	0.943011
3.3	0.944591	1.06886	1.02599	0.962781	1.03861	0.999248	1.02254	1.01783	0.792755	1.10559	1.01686	1.10877	1.03965				0.935461	0.982298	1.00903	0.985821	0.977482
3.35	0.938963	1.05422	1.01953	0.970124	1.11521	0.965774	1.02684	1.03079	0.828285	1.1482	1.03151	1.1422	1.03117				0.911368	0.98253	1.03149	0.983424	1.00355
3.4	0.94022	1.04078	1.02608	0.98498	1.14565	0.936163	1.05767	1.09726	0.856042	1.19962	1.04163	1.14338	1.00566				0.907434	0.98253	1.04796	0.97961	1.01019
3.45	0.945738	1.04492	1.00897	0.999751	1.14171	0.922001	1.04835	1.10582	0.947087	1.19889	1.03331	1.13806	0.996339				0.944312	0.993105	1.06788	0.975251	1.00674
3.5	0.957211	1.04744	0.996048	0.998129	1.11836	0.913356	1.018	1.07928	0.935984	1.20182	1.03543	1.15285	0.995135				0.984631	0.998764	1.06444	0.962829	1.0064
3.55	0.97169	1.04879	0.992344	1.00103	1.13987	0.918138	1.01537	1.0641	0.949307	1.16142	1.03686	1.15551	1.01147				0.99717	1.02474	1.07096	0.965553	0.997156
3.6	0.978355	1.04808	0.977485	1.00641	1.13174	0.939841	1.04094	1.08145	0.933763	1.14012	1.03433	1.16232	1.02001				0.987581	1.03045	1.05774	0.95531	0.987992
3.65	0.988026	1.03671	0.971342	1.0088	1.12125	0.957865	1.03019	1.06706	0.88602	1.16362	1.02053	1.13599	1.02048				0.962013	1.02738	1.04126	0.945612	0.97538
3.7	0.986933	1.02773	0.967458	0.988481	1.08058	1.00311	0.996972	1.05414	0.877138	1.16436	1.01829	1.12149	1.01682				0.981681	1.04399	1.02044	0.946702	0.973531
3.75	0.997532	1.03131	0.968813	0.95151	1.07665	1.10077	0.964472	1.03935	0.808299	1.21211	1.02649	1.14782	1.01357				0.980452	1.03907	1.00287	0.951496	0.974456
3.8	1.00884	1.03855	0.974052	0.941691	1.07849	1.13406	0.941531	1.01305	0.788314	1.15701	1.02759	1.11055	1.01855				0.982419	1.03054	0.974804	0.954438	0.977819
3.85	1.01409	1.03519	0.98566	0.963208	1.02261	1.13995	0.92576	0.967364	0.863814	1.12175	1.01257	1.06883	1.03305				0.999874	1.03161	0.966474	0.981571	0.980845
3.9	1.00748	1.02947	0.993654	0.964488	0.994012	1.13186	0.912377	0.90479	0.88491	1.20329	1.00168	1.03393	1.01839				1.01659	1.0362	1.01464	0.974597	0.979752
3.95	0.999881	1.0358	1.0044	0.978576	0.976173	1.11199	0.89326	0.88182	0.943756	1.24664	0.995109	1.01056	1.01724				1.00774	1.04909	1.03239	0.962284	0.973363
4	1.00502	1.04973	1.00431	0.987542	0.961219	1.09452	0.894455	0.863584	0.951528	1.25472	0.998618	0.991031	1.00111				1.01069	1.04687	1.03927	0.946702	0.989505
4.05	0.994855	1.0548	1.00878	0.98276	0.962793	1.0993	0.931017	0.858226	0.953749	1.24002	0.992864	0.981564	0.985236				1.00307	1.0426	1.05032	0.938638	1.008
4.1	0.986714	1.0485	1.01606	0.983102	0.949676	1.09011	0.941054	0.871135	1.0026	1.23121	0.994292	0.984818	0.969577				0.977993	1.05132	1.04543	0.950407	1.02431
4.15	0.99928	1.03723	1.0012	0.992665	0.942593	1.05737	0.928866	0.864685	1.05701	1.17979	0.995476	0.957306	0.978585				0.938166	1.03898	1.05195	0.963919	1.03087
4.2	1.01114	1.02382	0.995506	0.981394	0.943905	1.05167	0.940337	0.844043	1.03369	1.14085	0.98662	0.903169	0.984398				0.915301	1.02622	1.05177	0.957489	1.00994
4.25	1.00562	1.01354	0.981414	0.96705	0.922393	1.04449	0.935318	0.856968	0.943756	1.22386	0.985315	0.864711	0.980051				0.903009	1.03379	1.05231	0.957598	1.00868
4.3	1.00229	1.00249	0.965471	0.956633	0.931575	1.0169	0.948223	0.868557	0.948197	1.19301	0.975847	0.882757	0.975495				0.927594	1.0413	1.08219	0.95008	1.00825
4.35	0.992123	1.00553	0.96249	0.956889	0.968827	1.02021	0.942487	0.815961	0.888241	1.16436	0.973439	0.914115	0.959888				1.00061	1.0349	1.10899	0.935914	1.02835
4.4	0.994964	1.00282	0.978433	0.949802	0.984305	1.05387	0.977377	0.774523	0.823843	1.16216	0.97752	0.941036	0.961407				1.03577	1.031	1.10066	0.949317	1.04163
4.45	0.995893	1.00792	0.98855	0.928627	0.960432	1.05718	0.985501	0.771736	0.821623	1.11367	0.986008	0.910269	0.966487				1.02249	1.00526	1.08473	0.964463	1.03348
4.5	0.987698	1.00466	0.987512	0.919918	0.939182	1.01966	1.03234	0.773101	0.800527	1.03507	0.990742	0.941627	0.968582				1.00307	0.988049	1.07259	0.974052	1.02902
4.55	0.991413	1.00026	0.991622	0.920174	0.911374	1.01672	1.02469	0.783308	0.797196	1.04388	1.00788	0.935119	0.971253				1.01856	0.982298	1.06245	0.994538	1.02986
4.6	0.988135	0.994673	0.988731	0.945021	0.889075	1.00421	0.992432	0.899658	0.741681	1.06739	1.01768	0.930977	0.981727				1.05052	0.980025	1.04688	1.01851	1.03869
4.65	0.982999	0.98931	0.980782	0.977637	0.866514	0.993914	0.986696	0.979713	0.722806	1.0167	1.02531	0.965885	0.976019				1.08248	0.973392	1.0237	1.02832	1.04416
4.7	0.980377	0.990505	0.978478	1.01171	0.849986	0.99465	0.957303	0.982498	0.692828	0.938834	1.0251	1.00582	0.963711				1.0751	0.962445	0.988748	1.05175	1.05332
4.75	0.98136	0.98679	0.976356	1.03348	0.828999	0.984902	0.964711	0.989793	0.620658	0.885207	1.03547	1.04162	0.938886				1.0901	0.957621	0.961404	1.06744	1.03701
4.8	0.972673	0.980715	0.986473	1.04133	0.828999	0.96651	0.959932	0.952779	0.696159	0.822765	1.05399	1.03688	0.91689				1.09403	0.963605	0.933335	1.04455	1.03608
4.85	0.969941	0.977807	1.00517	1.04885	0.829524	0.987293	0.979288	0.964255	0.742791	0.858761	1.04873	0.985706	0.910553				1.10313	0.948668	0.915769	1.03202	1.0434
4.9	0.983163	0.968114	1.00996	1.02554	0.85707	0.971476	0.980961	0.988295	0.750563	0.855088	1.04383	0.93364	0.909296				1.12722	0.934428	0.91595	1.01895	1.055
4.95	0.986113	0.9612	1.00716	0.997702	0.887501	0.930277	0.974987	0.98819	0.818292	0.880799	1.04587	0.936894	0.924274				1.14345	0.947138	0.932067	1.00086	1.05374
5	0.975132	0.960586	1.00833	0.971917	0.926328	0.934691	0.982395	0.977887	0.953749	0.957933	1.03983	0.980381	0.923489				1.18131	0.964579	0.969009	0.994429	1.04659
5.05	0.980158	0.96624	1.01836	0.969355	0.954661	0.926967	1.01657	0.956702	1.01815	0.999806	1.02857	0.959969	0.914009				1.20565	0.977613	0.976253	0.998134	1.04104
5.1	0.984147	0.972605	1.02667	0.968587	0.981419	0.926415	1.02421	0.953658	1.04812	1.01303	1.02571	0.920623	0.892484				1.19901	0.971212	0.991464	1.00445	1.01305
5.15	0.971744	0.975287	1.03963	0.970977	1.04018	0.940209	1.01346	0.954019	1.06589	0.977033	1.03347	0.926244	0.903325				1.16877	0.967037	0.994362	1.01524	0.997745
5.2	0.972291	0.978453	1.03489	0.98609	1.03913	0.981223	1.00605	0.940973	1.10253	0.929284	1.01972	0.932752	0.92904				1.1287	0.9643	1.01808	1.01982	0.990094
5.25	0.964478	0.980909	1.02112	0.985151	1.02943	1.02978	1.00892	0.949395	1.09254	0.927814	1.00066	0.954052	0.943862				1.09821	0.948297	1.06318	1.03867	0.974119
5.3	0.989665	0.985562	0.993564	1.00223	1.03126	1.00936	1.01322	0.945756	1.01926	0.95426	0.989844	0.97121	0.95795				1.06748	0.938649	1.06625	1.03464	0.960331
5.35	1.01808	0.981814	0.977033	1.02724	1.04648	0.999064	0.994104	0.921765	0.982616	0.949853	0.993803	1.00227	0.967115				1.08617	0.945932	1.04869	1.0305	0.936116
5.4	1.0372	0.972185	0.968813	1.03681	1.0693	1.00385	1.01083	0.893655	0.988168	0.948383	0.995027	1.02505	0.979894				1.12403	0.951359	1.04398	1.02559	0.926027
5.45	1.049	0.977937	0.983627	1.04671	1.08793	1.03474	1.02398	0.90975	0.99705	0.899165	1.00196	1.04103	0.980104				1.16189	0.958085	1.05629	1.00445	0.949989
5.5	1.0496	0.991539	1.00833	1.02878	1.09449	1.05755	1.11359	0.944113	0.99594	0.897695	1.00413	1.03215	0.976228				1.18869	0.955255	1.05159	0.99225	0.963778
5.55	1.05359	0.997387	1.00869	1.01777	1.07219	1.04596	1.12315	0.964923	1.28018	0.939568	1.00641	1.0431	0.997387				1.21721	0.964996	1.01718	0.969912	0.954866
5.6	1.03807	0.989148	1.00106	1.00786	1.06852	1.03603	1.08037	0.966249	1.33236	0.930753	0.988946	1.06144	0.998748				1.18992	0.96713	1.01138	0.925562	0.97765
5.65	1.01518	0.97855	0.994648	1.01136	1.07376	1.05148	1.0787	0.998607	1.30127	0.962341	0.979928	1.09457	0.992621				1.14124	0.962584	1.00052	0.917608	1.00893
5.7	1.00223	0.96792	0.972878	1.01521	1.07849	1.05939	1.09495	0.996135	1.22022	0.986583	0.958544	1.08984	1.00016				1.11493	0.968892	0.991464	0.936786	1.02112
5.75	0.987807	0.971442	0.960006	1.00308	1.05199	1.05167	1.06078	1.01141	1.15138	1.09237	0.95683	1.07179	1.00289				1.09625	0.997002	1.01102	0.9722	1.01977
5.8	0.987206	0.985497	0.961812	1.00889	1.031	1.08588	1.05122	1.01432	1.10142	1.13424	0.968991	1.09694	1.00948				1.09379	1.02738	1.00831	0.973617	1.01103
5.85	0.985512	0.980263	0.965425	1.02938	0.995324	1.1142	1.05313	0.986016	1.12029	1.12102	0.979642	1.09161	1.02232				1.12132	1.0272	1.0103	0.966207	0.99228
5.9	0.979612	0.967953	0.973646	1.04125	0.96017	1.12248	1.06125	0.975157	1.13917	1.13938	0.992864	1.04694	1.0187				1.11124	1.03406	1.02786	0.967405	1.00136
5.95	1.00152	0.973445	0.985434	1.05303	0.937084	1.08735	1.06078	0.948431	1.12807	1.1695	1.01478	1.0076	1.00048				1.10362	1.02646	1.04978	0.964572	1.0212
6	1.01523	0.970021	0.993022	1.05781	0.918195	1.08643	1.05767	0.938999	1.16915	1.13718	1.02922	0.985706	0.994873				1.12452	1.02752	1.05177	0.967079	1.05811
6.05	1.00447	0.95784	0.99781	1.02383	0.921606	1.09176	1.02398	0.93881	1.16915	1.09678	1.02086	1.00434	0.997701				1.11469	1.01788	1.04	0.94583	1.06837
6.1	1.00212	0.957129	1.00156	1.00359	0.916621	1.10464	1.0278	1.0189	1.05923	1.11147	1.00996	1.00848	0.998486				1.10756	1.00243	1.05177	0.926543	1.05324
6.15	1.00163	0.960909	1.00513	0.980796	0.907701	1.10298	1.00581	1.08725	0.950418	1.10192	1.00547	0.995468	1.0109				1.07756	1.01013	1.04851	0.921857	1.04558
6.2	0.995183	0.962589	1.00883	0.980967	0.899569	1.08275	0.976899	1.06509	0.900454	1.04682	1.0238	0.976239	1.02839				1.07584	1.01287	1.05811	0.917826	1.03558
6.25	0.9724	0.965659	1.01859	1.00897	0.963318	1.07208	1.01705	1.05944	0.961521	1.06739	1.03192	0.983635	1.02174				1.05126	1.02794	1.05611	0.895923	1.02028
6.3	0.974476	0.975933	1.02843	1.01819	1.04176	1.05847	1.05456	1.03741	1.04479	1.10853	1.03832	0.990735	1.01462				1.00602	1.02994	1.01501	0.9005	1.008
6.35	0.980923	0.981103	1.03101	1.02084	1.0819	1.04265	1.06245	1.01045	1.19246	1.09751	1.03347	1.0076	1.00535				0.981189	1.02683	0.982772	0.905403	0.998081
6.4	0.977262	0.979746	1.02699	1.00513	1.05829	1.00918	1.11311	1.00652	1.27907	1.07547	1.01939	1.01322	0.995868				0.950212	1.02539	0.96738	0.911179	0.998922
6.45	0.970433	0.96414	1.03286	0.995653	1.06878	0.968165	1.13486	0.994399	1.37455	1.06004	1.01213	1.05552	0.986126				0.939149	1.02808	0.963758	0.926107	1.00397
6.5	0.966718	0.973769	1.04492	1.00351	1.05356	0.96044	1.11861	1.0222	1.42119	1.00568	1.00221	1.06883	0.981046				0.952917	1.03587	0.946735	0.941036	1.02372
6.55	0.963276	0.983526	1.05598	1.01128	1.03913	0.958601	1.10283	1.00788	1.37677	0.990256	0.994864	1.03186	0.986441				0.942345	1.02836	0.937681	0.973508	1.04643
6.6	0.954097	0.992444	1.05811	1.0129	1.06406	0.960808	1.08969	1.00588	1.31793	1.05343	0.98356	1.00346	0.999639				0.923169	1.01231	0.947279	1.00685	1.05912
6.65	0.969614	0.995836	1.05788	1.02332	1.07114	0.948118	1.0689	1.06887	1.27685	1.13497	0.984702	1.01174	1.0031				0.91063	1.02493	0.968285	1.03889	1.04172
6.7	0.991741	0.991572	1.06181	1.05739	1.0575	0.9426	1.06317	1.05622	1.29461	1.12396	0.97854	1.03955	0.989688				0.925627	1.03666	0.997803	1.07387	1.0117
6.75	1.00316	0.999294	1.05418	1.06934	1.04569	0.940209	1.01681	1.05655	1.33902	1.06298	0.977071	1.05818	0.995292				0.957342	1.04353	0.976977	1.08977	0.993793
6.8	1.00999	1.0064	1.05273	1.07267	1.04674	0.923472	0.957781	1.04011	1.24909	1.08208	0.9856	1.06943	0.987855				0.964963	1.03457	0.958506	1.09119	0.992616
6.85	1.03097	1.01364	1.05553	1.07685	1.03494	0.901401	0.920263	1.05638	1.19024	1.08723	0.98658	1.08718	0.999481				0.995203	1.02558	0.980418	1.10143	0.980425
6.9	1.03774	1.01687	1.06384	1.05875	1.02864	0.894412	0.938664	1.04804	1.14916	1.09016	0.988212	1.07653	1.00781				1.00602	1.03323	1.00668	1.12889	0.967561
6.95	1.03807	1.02146	1.06199	1.03049	1.0192	0.910046	0.97188	0.987758	1.14028	1.10926	0.990497	1.04191	1.00289				1.02716	1.03327	1.00505	1.12617	0.960331
7	1.03414	1.0086	1.06578	1.0275	1.00293	0.944255	0.995777	0.967364	1.12585	1.12469	0.983641	1.03511	0.997282				1.02372	1.04436	0.999613	1.12486	0.968066
7.05	1.04058	0.998227	1.05354	1.02673	1.00005	0.949589	0.98359	0.944746	1.11141	1.08429	0.976051	1.06233	1.0088				1.00086	1.0535	1.0036	1.10819	0.993205
7.1	1.03255	0.994318	1.05671	1.03203	1.015	0.960808	0.954197	0.945252	1.1425	1.03286	0.991069	1.06676	1.02122				0.994957	1.04677	1.07024	1.07267	1.0302
7.15	1.00152	0.986402	1.04709	1.03749	1.03363	0.968533	0.951568	0.961084	1.16693	0.986583	0.998332	1.04517	1.03379				0.992253	1.0381	1.07784	1.056	1.02776
7.2	0.985075	0.976483	1.03733	1.0199	1.02628	0.965406	0.988369	0.948308	1.17803	0.969687	1.00702	1.03304	1.03614				0.999628	1.01444	1.07169	1.04793	1.02297
7.25	0.970706	0.981555	1.04036	1.02801	1.01579	0.959153	0.998645	0.986169	1.16915	0.963076	1.00788	1.01558	1.05489				0.978731	1.00674	1.05883	1.05752	1.02431
7.3	0.95885	0.987888	1.0362	1.04253	0.995061	0.997041	0.98574	1.0299	1.07921	0.96381	0.998496	1.00138	1.05971				0.980206	1.01138	1.05104	1.04423	1.0344
7.35	0.953059	0.994479	1.03295	1.06951	1.01185	0.9895	0.998884	1.01005	1.08254	1.01009	0.992782	1.01174	1.05819				0.97111	1.02242	1.04652	1.06188	1.05349
7.4	0.968466	0.995384	1.03055	1.07967	1.03441	0.972395	0.987174	1.0127	1.14028	1.05637	0.994088	1.00848	1.04457				1.00135	1.02516	1.00233	1.06548	1.07207
7.45	0.971799	0.996612	1.02613	1.07506	1.06773	0.984718	0.931256	1.01358	1.12918	1.02038	0.987437	1.0073	1.04206				1.0193	1.0362	0.974261	1.04891	1.07367
7.5	0.97983	0.993639	1.01732	1.06789	1.05356	1.02205	0.886808	1.00653	1.04146	0.977033	1.00245	0.97121	1.02797				1.01413	1.03555	0.961041	1.0378	1.08956
7.55	0.971143	0.992153	1.00332	1.03903	1.05802	1.02003	0.875337	0.956759	1.01482	0.96528	1.00633	0.945473	1.02488				1.00307	1.0252	0.977883	1.02439	1.0835
7.6	0.969832	0.988664	1.00969	1.01222	1.05514	1.0215	0.888959	0.903079	1.06145	0.906511	0.996904	0.93009	1.02745				1.01708	1.00252	0.967017	1.01252	1.06122
7.65	0.960599	0.971668	1.01764	1.01589	1.02339	1.02077	0.901385	0.887782	1.10364	0.892553	1.00009	0.936302	1.03457				1.01782	0.981648	0.973899	0.993122	1.04928
7.7	0.965461	0.960683	1.03114	0.99719	0.983518	1.04854	0.922414	0.921095	1.1214	0.91753	1.00927	0.940148	1.04227				0.997661	0.98137	0.992551	0.957598	1.0397
7.75	0.973001	0.957678	1.02861	0.971148	0.953611	1.03401	0.899473	0.936486	1.1103	0.931487	1.00098	0.914115	1.04515				0.976518	0.985498	1.00215	0.937113	1.04626
7.8	0.975623	0.965529	1.01926	0.969526	0.944167	1.02941	0.874621	0.954677	1.08476	0.952791	0.990212	0.889561	1.04766				0.933249	0.98471	1.01301	0.930793	1.0967
7.85	0.975077	0.970441	1.00549	0.994031	0.924754	1.02831	0.844511	0.955679	1.02037	0.999806	0.976255	0.858203	1.05809				0.948737	0.992363	1.00179	0.9321	1.12546
7.9	0.980158	0.97477	0.99248	1.02895	0.920819	1.03327	0.869841	0.95754	1.01037	0.996133	0.983927	0.876545	1.07966				0.962751	1.01045	1.01682	0.920659	1.12521
7.95	0.988244	0.970085	0.980104	1.03331	0.911112	1.02757	0.92576	0.927754	0.978175	0.986583	0.990089	0.928611	1.08364				0.991515	1.02887	1.01483	0.889385	1.10721
8	1.00791	0.979552	0.98033	1.00889	0.912948	1.03143	0.974509	0.87754	0.971513	0.954995	0.997883	0.956419	1.07794				1.01094	1.02891	0.988748	0.908563	1.08754
8.05	1.0148	0.994544	0.984305	0.984383	0.936559	1.04983	1.01848	0.849589	0.944866	0.925611	0.991599	0.96766	1.06772				1.02323	1.04079	0.997803	0.930684	1.08426
8.1	1.01917	0.99616	0.980601	0.961073	0.952037	1.01856	1.00534	0.854166	0.896013	0.963076	0.998944	1.0144	1.05515				1.04904	1.05206	1.04108	0.921204	1.07526
8.15	1.02064	1.00314	0.967684	0.939898	0.957022	0.991523	0.975465	0.879758	0.920439	0.964545	1.01021	1.036	1.04311				1.01905	1.04946	1.03837	0.936241	1.0529
8.2	1.02201	1.01212	0.952869	0.938532	0.966466	1.02297	0.933646	0.869276	0.854932	0.930753	0.998047	1.0502	1.03876				0.968897	1.04612	1.03203	0.954874	1.03701
8.25	1.02818	1.01577	0.947088	0.960988	0.994012	1.03199	0.922414	0.880498	0.781652	0.932957	0.99719	1.02742	1.02802				0.949721	1.0496	1.02279	0.970239	1.02978
8.3	1.02578	1.0266	0.94072	0.98276	1.06301	1.03162	0.933646	0.929218	0.797196	0.968218	1.01812	0.997835	1.00498				0.95685	1.03917	1.00034	0.981571	1.05256
8.35	1.01332	1.02669	0.955895	1.00889	1.09187	1.03015	0.914767	0.934939	0.866035	1.04829	1.02514	1.0215	0.983403				0.941116	1.01361	0.994181	0.989417	1.05727
8.4	0.990812	1.01703	0.951424	1.01504	1.09213	1.04118	0.901624	0.888598	0.8838	1.05564	1.02155	1.01677	0.967272				0.915056	1.00419	0.969915	0.986148	1.03987
8.45	0.966936	1.01244	0.933629	1.01982	1.06589	1.07153	0.910944	0.866185	1.02814	1.08282	1.01829	1.00671	0.980104				0.946279	0.99626	0.938405	0.990179	1.00262
8.5	0.948743	0.999617	0.936293	1.01802	1.08058	1.04707	0.944399	0.821128	1.11918	1.06519	1.02502	1.00789	0.98356				0.964963	1.00289	0.955971	1.00413	0.976726
8.55	0.939236	0.981168	0.947675	1.02793	1.07009	1.03235	0.951329	0.829849	1.16804	1.01597	1.01221	1.02002	1.00797				0.971355	0.994219	0.966112	1.02407	0.9663
8.6	0.938417	0.980521	0.964432	1.04014	1.06248	0.994098	0.969013	0.895227	1.19579	0.948383	1.00727	1.04369	1.0165				0.945049	0.990415	0.973174	1.04477	0.94856
8.65	0.953496	0.98805	0.971658	1.02784	1.02864	0.967245	0.991476	0.942178	1.18025	0.930018	1.01351	1.06824	1.02232				0.919973	0.978077	0.99074	1.05153	0.961928
8.7	0.956337	0.992508	0.978614	1.01674	1.04543	0.935243	0.978332	0.976628	1.06811	0.977033	1.0209	1.03393	1.03242				0.891208	0.96212	1.02732	1.05948	0.961508
8.75	0.9612	0.989956	0.97762	1.01726	1.08609	0.936898	0.979049	1.00703	1.0781	1.01303	1.03196	1.00701	1.01776				0.90768	0.968568	1.02533	1.06341	0.950157
8.8	0.966663	0.976547	0.997629	1.00334	1.0617	0.948118	0.988369	0.993181	1.15804	0.997602	1.03922	1.01203	0.989374				0.920464	0.965831	1.01301	1.07605	0.934183
8.85	0.977099	0.972379	1.03354	0.998898	1.04858	0.986005	0.974509	0.945796	1.19135	0.93516	1.05787	1.05256	0.984503				0.915301	0.973067	1.00776	1.08008	0.947971
8.9	0.979339	0.985982	1.06276	0.999068	1.04596	0.9895	0.978093	0.90189	1.15804	0.932957	1.05873	1.07771	1.0055				0.947508	0.979561	1.0132	1.08149	0.979836
8.95	1.00223	0.983882	1.06728	0.973624	1.03336	0.998696	0.974509	0.921347	1.12918	0.93663	1.04563	1.10226	1.02247				0.969143	0.977103	1.00432	1.07376	1.01439
9	1.01414	0.988244	1.06149	0.954584	1.01106	0.992259	0.963277	1.00038	1.12251	0.995399	1.02747	1.06765	1.01907				1.00627	0.971397	1.00269	1.04695	1.02549
9.05	1.02398	0.987403	1.05589	0.956121	1.00162	1.01874	0.945833	1.06099	1.09587	0.986583	1.01445	1.0073	0.995868				1.05519	0.95878	1.01627	1.02559	1.02675
9.1	1.02714	0.995416	1.05603	0.9761	0.9725	1.01801	0.970208	1.05105	1.09254	0.981441	1.00323	0.998131	0.989216				1.03429	0.937722	1.03004	1.03006	1.02599
9.15	1.03763	1.01445	1.06235	0.990359	0.943642	1.04652	1.02732	1.07647	1.12029	0.900634	0.998863	1.0076	0.972719				0.993974	0.943798	1.02189	1.05142	1.04399
9.2	1.05779	1.02075	1.06113	1.01649	0.915834	1.05498	1.08754	1.10225	1.06811	0.862434	1.01119	0.989256	0.962873				1.00135	0.947231	1.00903	1.03704	1.02036
9.25	1.05916	1.00986	1.05061	1.04364	0.902455	1.08073	1.09519	1.10314	1.05923	0.840396	1.01457	0.935119	0.970991				0.988565	0.948158	0.983859	1.02407	0.997493
9.3	1.06222	1.00475	1.04338	1.05918	0.922917	1.06344	1.06173	1.15175	1.10919	0.889615	1.01045	0.891928	0.983613				0.960292	0.953585	0.978969	1.03191	0.969747
9.35	1.05976	1.0033	1.02021	1.05388	0.92659	1.04486	1.07416	1.15063	1.15027	1.00789	1.0147	0.865007	0.99283				0.966438	0.954374	1.0313	1.05175	0.963526
9.4	1.04195	0.995061	1.00558	1.03356	0.934985	1.03732	1.0959	1.20856	1.14805	1.05637	1.014	0.858795	0.988588				0.985861	0.956693	1.03185	1.04292	0.972942
9.45	1.03671	0.985433	0.979517	1.01623	0.927639	1.00992	1.12769	1.2312	1.1536	1.02038	1.01617	0.832466	0.985446				0.991023	0.953725	1.05249	1.02004	0.97311
9.5	1.02277	0.982815	0.96669	1.01384	0.918457	0.971108	1.13581	1.23436	1.13029	0.978503	1.02118	0.858499	0.98665				1.00332	0.957992	1.08889	1.016	0.985386
9.55	1.01125	0.988276	0.965742	0.991299	0.904553	0.960808	1.15111	1.22257	1.10697	1.01229	1.01253	0.881278	0.998277				0.984631	0.968011	1.09161	1.00315	1.00102
9.6	1.02742	0.980295	0.968587	0.963549	0.88514	0.961176	1.16401	1.18396	1.1214	1.00128	1.01645	0.903169	1.00194				0.980206	0.983968	1.06263	0.988327	1.0101
9.65	1.03763	0.972347	0.971478	0.963037	0.862579	0.959521	1.12267	1.14433	1.07588	1.14232	1.02057	0.901099	0.98885				0.970618	0.99125	1.00487	0.968713	1.01986
9.7	1.03343	0.971313	0.993338	0.997958	0.869662	0.979568	1.07272	1.0989	0.989278	1.301	1.01714	0.871811	0.96523				1.00823	0.981741	0.940397	0.96272	1.00397
9.75	1.04851	0.96847	0.985705	1.01427	0.875171	0.954003	1.11048	1.09624	0.937094	1.39282	1.01233	0.896069	0.957164				1.00159	0.982437	0.927721	0.973834	0.999595
9.8	1.04561	0.97183	0.968723	1.01111	0.881467	0.922185	1.15397	1.09049	0.969293	1.39723	1.0016	0.878024	0.955069				0.987827	0.981463	0.92917	0.995192	1.00052
9.85	1.02654	0.973962	0.976536	1.00957	0.874384	0.890182	1.19006	1.08036	1.02703	1.37152	1.01217	0.862936	0.949466				0.958325	1.00359	0.921202	1.02843	0.99867
9.9	1.01125	0.980263	0.974504	1.01153	0.864415	0.86756	1.17835	1.02704	1.01482	1.30614	1.01082	0.85347	0.961354				0.954146	1.02154	0.919572	1.03616	1.00943
9.95	1.00212	0.988179	0.987692	1.01478	0.878844	0.845489	1.18122	0.976362	0.971513	1.25765	1.00478	0.886603	0.964339				0.96988	1.02576	0.941122	1.04194	1.01927
10	1.00606	0.989568	0.999661	1.02332	0.853397	0.832431	1.20989	0.93584	0.930432	1.16803	1.01359	0.905832	0.957793				0.957834	1.03777	0.950357	1.04455	1.02045
10.05	1.01228	0.987016	1.01457	1.03886	0.879106	0.854501	1.20822	0.949116	0.92377	1.074	1.0151	0.942219	0.972824				0.940132	1.05429	0.981867	1.06014	1.02356
10.1	1.02785	1.00065	1.01163	1.06311	0.91426	0.888159	1.18313	1.02541	0.963741	0.998337	1.00882	0.956123	0.995868				0.963242	1.06584	0.986756	1.0828	1.01086
10.15	1.05135	1.01115	0.989047	1.09717	0.964892	0.917587	1.15708	1.06788	0.945976	0.930753	1.00294	0.940444	1.00283				0.998399	1.05647	0.999251	1.06853	0.991271
10.2	1.06304	1.02479	0.965245	1.13235	0.957022	0.955842	1.12195	1.05366	0.948197	0.918999	1.00347	0.935711	0.99613				1.01856	1.05809	0.978426	1.06733	0.973278
10.25	1.06419	1.0275	0.947449	1.14712	0.969876	0.972763	1.09256	1.0392	0.952638	0.909449	1.00396	0.890153	0.996653				1.0129	1.05642	0.952711	1.07485	0.954193
10.3	1.05517	1.03041	0.962354	1.13577	0.962269	0.966694	1.10833	1.02679	0.933763	0.900634	1.0098	0.874178	0.996182				1.00848	1.06064	0.922832	1.09174	0.949737
10.35	1.03244	1.03471	0.975859	1.13338	0.949938	0.958785	1.11622	1.03554	0.889351	0.911653	1.01351	0.843412	1.00859				0.994219	1.06932	0.89603	1.08967	0.953604
10.4	1.01982	1.03671	0.972697	1.14251	1.00005	0.953451	1.11263	1.04836	0.829395	0.894022	1.0167	0.843708	1.03792				0.990532	1.08291	0.883535	1.09043	0.950662
10.45	1.01064	1.03684	0.968632	1.18409	1.01631	0.956578	1.10307	1.02332	0.77499	1.03139	1.01425	0.844003	1.05164				1.01807	1.08991	0.886976	1.07844	0.958061
10.5	0.992123	1.02485	0.977123	1.19101	1.01395	0.950141	1.06842	1.01589	0.728357	1.11441	1.02751	0.831283	1.06573				1.01167	1.06653	0.932792	1.0719	0.958145
10.55	0.97087	1.00934	0.979472	1.1788	0.974074	0.956762	1.07249	1.00176	0.695048	1.11808	1.04689	0.817674	1.08197				1.05175	1.03838	0.940941	1.07267	0.943851
10.6	0.958796	0.999811	0.977711	1.17197	0.937346	0.985454	1.08945	0.953219	0.681725	1.19374	1.04551	0.828029	1.09119				1.07953	1.02571	0.921745	1.0694	0.934183
10.65	0.952731	0.980554	0.976852	1.12748	0.915572	0.9792	1.07918	0.951446	0.806078	1.19962	1.04167	0.809095	1.07746				1.05322	1.02799	0.932067	1.07027	0.936116
10.7	0.942842	0.967048	0.982001	1.08889	0.90639	0.967981	1.05791	0.928271	0.948197	1.16436	1.04734	0.855245	1.06222				1.06183	1.02377	0.957601	1.06776	0.931408
10.75	0.954807	0.965174	0.981459	1.0719	0.891436	0.976625	1.01035	0.930784	1.07588	1.15481	1.0666	0.853766	1.06746				1.0574	1.02813	0.934059	1.05469	0.936032
10.8	0.971799	0.973898	0.999481	1.06567	0.8896	0.97589	0.98359	0.918197	1.15249	1.1695	1.05375	0.854062	1.05384				1.111	1.01356	0.928264	1.04412	0.938302
10.85	0.973711	0.989181	1.00431	1.05585	0.881992	1.00017	0.965189	0.86753	1.16915	1.13865	1.03041	0.862641	1.04054				1.13534	0.991436	0.946192	1.02538	0.947467
10.9	0.98431	0.997581	1.00562	1.03886	0.884878	1.02077	0.936752	0.893747	1.17803	1.11441	1.03122	0.91944	1.03169				1.14861	0.974412	0.941665	1.00816	0.948308
10.95	0.978082	1.00685	0.993699	1.01666	0.917408	1.01028	0.93723	0.913102	1.16137	1.05417	1.04522	0.917961	1.01357				1.16902	0.97919	0.92917	0.99541	0.939059
11	0.979448	1.00488	0.974188	1.00479	0.958858	1.00182	0.959215	0.907149	1.06478	1.05123	1.05085	0.918848	1.00802				1.18008	0.984617	0.937319	0.992686	0.929642
11.05	1.006	1.01849	0.982227	0.997019	0.963056	0.975522	1.03688	0.924024	0.991499	1.08061	1.05216	0.964406	0.999953				1.20885	1.00878	0.920477	1.00794	0.936957
11.1	1.02862	1.02385	1.00395	1.00863	0.988765	0.941864	1.10021	0.886458	0.990388	1.04903	1.04538	0.989552	0.993825				1.22778	1.01903	0.912872	1.0451	0.961844
11.15	1.02266	1.02853	1.00806	1.00761	1.02497	0.939473	1.11813	0.839321	0.979285	1.00054	1.04294	1.0147	0.992202				1.2263	1.00479	0.942208	1.05371	0.974792
11.2	1.0072	1.02899	1.00215	0.98831	1.04727	0.933956	1.11096	0.844849	0.937094	1.01229	1.05081	1.00641	0.981675				1.22384	0.99292	0.957601	1.03268	0.965291
11.25	1.00103	1.02895	0.986112	0.956291	1.09869	0.956578	1.08372	0.935867	0.901564	0.974095	1.05204	0.979789	0.968215				1.26515	0.997837	0.951806	1.033	0.947215
11.3	0.995292	1.01962	0.982137	0.941179	1.11915	0.986189	1.05647	1.04004	0.874917	0.971156	1.05404	0.987481	0.962192				1.24843	1.00786	0.938043	1.04183	0.960415
11.35	1.00152	1.01222	0.980556	0.935287	1.08058	1.00495	1.05695	1.08838	0.838277	0.984379	1.05216	0.999018	0.959888				1.1995	1.01857	0.932792	1.05164	0.963357
11.4	1.01447	0.998131	0.969174	0.935543	1.02864	0.999616	1.09256	1.06721	0.901564	0.996133	1.05412	0.98896	0.954808				1.16754	1.01871	0.93913	1.05175	0.976137
11.45	1.0207	0.981426	0.979111	0.914624	0.998996	0.993546	1.10092	1.03705	0.84827	1.04976	1.04938	0.956419	0.96324				1.17222	1.00878	0.958144	1.05981	0.977987
11.5	1.02545	0.976321	0.997132	0.911978	1.00346	0.97166	1.07296	1.02186	0.862704	1.10486	1.03665	0.938965	0.965963				1.17639	1.0086	0.960498	1.06809	0.965291
11.55	1.0349	0.988017	1.01592	0.924614	1.02392	0.992994	1.06484	1.02279	0.84938	1.06959	1.03188	0.982748	0.968215				1.1673	1.00966	0.958506	1.07158	0.953016
11.6	1.04151	1.00259	1.01642	0.913258	1.01106	1.02297	1.06388	1.05793	0.838277	1.02699	1.02461	0.982748	0.980784				1.1314	1.01236	0.96738	1.0962	0.947046
11.65	1.05484	1.01868	1.01344	0.909501	1.01159	1.02224	1.05719	1.02504	0.843829	0.966014	1.02008	0.991623	0.998434				1.09403	0.999182	0.961947	1.10143	0.927961
11.7	1.04758	1.03012	1.0082	0.92248	1.01815	1.00164	1.02398	0.969014	0.867145	0.930018	1.00976	0.991623	1.02294				1.09133	0.992595	0.973899	1.09599	0.934267
11.75	1.03851	1.03374	1.00761	0.931103	0.995061	0.974786	1.01848	0.937999	0.821623	0.869045	1.00188	0.956419	1.03473				1.09551	1.01236	0.986032	1.08803	0.942002
11.8	1.03261	1.02808	1.00874	0.931957	1.00398	0.951612	1.0039	0.940364	0.874917	0.866842	0.997067	0.936302	1.02902				1.08691	1.02145	0.992189	1.06722	0.951166
11.85	1.03561	1.03829	0.99239	0.923248	1.02261	0.922736	0.961844	0.921792	0.992609	0.847007	0.978908	0.962927	1.01184				1.07388	1.02706	0.988929	1.05251	0.949905
11.9	1.02682	1.04424	0.991938	0.890717	1.01526	0.911885	0.953002	0.898182	1.03813	0.862434	0.953974	1.04014	0.992621				1.07781	1.02896	0.959412	1.05512	0.954109
11.95	1.02736	1.04727	1.00156	0.891656	0.979058	0.938921	0.957781	0.883271	1.05145	0.886676	0.936998	1.04073	0.971148				1.06625	1.02488	0.928083	1.06123	0.989253
12	1.02053	1.04162	0.982905	0.907879	0.939445	0.947382	0.974509	0.854209	1.01482	0.913122	0.936916	1.05404	0.944542				1.05249	1.01811	0.90599	1.08084	0.986731
12.05	1.03616	1.03658	0.968632	0.918723	0.91872	0.930093	0.975704	0.816889	1.05923	0.913122	0.954137	1.06292	0.930559				1.06281	1.0073	0.904904	1.11222	0.9927
12.1	1.04119	1.03645	0.95978	0.945789	0.908226	0.906183	0.99506	0.842889	1.11141	0.949853	0.970175	1.08599	0.938205				1.05617	1.00391	0.899471	1.12355	1.03011
12.15	1.03102	1.04117	0.960638	0.982504	0.932886	0.904344	0.990281	0.889022	1.10475	0.977768	0.979969	1.10522	0.940615				1.02913	1.00906	0.906534	1.09501	1.03819
12.2	1.02113	1.0403	0.95707	1.00701	0.986666	0.925495	0.990281	0.893771	1.13029	0.999072	1.00213	1.09487	0.952189				1.03675	1.01328	0.917942	1.06395	1.0233
12.25	1.02343	1.03997	0.952734	1.02853	1.02995	0.951612	0.99052	0.924092	1.11918	1.04021	1.02527	1.07948	0.958631				1.0188	1.0035	0.935508	1.04869	1.03247
12.3	1.02518	1.03219	0.954315	1.0316	1.04176	0.960072	1.01131	0.884569	1.11474	1.03874	1.02176	1.02771	0.96612				1.02151	0.999136	0.959774	1.03954	1.00767
12.35	1.03785	1.03138	0.961993	1.01008	1.02313	0.967981	1.01848	0.830575	1.08698	1.09237	1.03065	0.990439	0.974604				1.03036	0.988606	0.996897	1.02712	0.991775
12.4	1.05889	1.03506	0.980059	0.983614	1.03599	0.975522	1.04405	0.819103	1.03036	1.09751	1.04053	0.939556	0.986598				1.04683	0.980164	0.976434	1.01862	1.00926
12.45	1.06397	1.05267	0.989318	0.970038	1.01316	0.962831	1.04429	0.814415	0.947087	1.08502	1.04926	0.920919	0.968791				1.06699	0.975062	0.957601	1.00206	1.03003
12.5	1.03922	1.05668	0.989454	0.967135	0.987453	0.981223	1.0376	0.811407	0.868255	1.04388	1.05938	0.928611	0.949308				1.06502	0.965738	0.971907	1.01012	1.02415
12.55	1.01119	1.04727	0.976265	0.964574	0.985355	1.01819	1.00103	0.790275	0.910447	1.12175	1.05971	0.940444	0.928097				1.06625	0.961749	1.00432	1.03224	1.02658
12.6	1.00294	1.03845	0.964748	0.992323	1.00005	1.01617	0.984785	0.798725	0.982616	1.15701	1.05102	0.945473	0.912857				1.08346	0.969124	1.04199	1.04488	1.03054
12.65	0.999608	1.02217	0.958334	1.01606	0.9927	1.02187	0.963516	0.812513	1.00149	1.16142	1.03412	0.925948	0.932078				1.08174	0.980025	1.04941	1.06395	1.02549
12.7	0.994363	1.0161	0.958109	1.0345	0.981682	1.05075	0.926954	0.820907	0.992609	1.10926	1.02604	0.93719	0.933911				1.1051	0.988745	1.07132	1.05708	1.00968
12.75	1.00207	1.0182	0.966374	1.05448	0.987191	1.03622	0.916918	0.872859	1.04812	1.06813	1.02355	0.952573	0.934225				1.08223	0.994775	1.04199	1.05796	0.989505
12.8	0.9777	1.00705	0.976582	1.06977	0.980895	1.02739	0.910466	0.947109	1.15138	1.11734	1.03331	0.946361	0.915423				1.0665	1.00359	1.01953	1.04368	0.986395
12.85	0.949016	0.996257	0.986247	1.05961	0.974599	1.02555	0.893738	0.987001	1.18913	1.17097	1.03224	0.957306	0.910867				1.05962	1.00628	0.996173	1.03039	0.984965
12.9	0.936286	0.985723	0.98968	1.05363	0.976435	1.01378	0.870558	1.04438	1.26241	1.14893	1.03416	0.965294	0.926212				1.05445	1.01639	0.985851	1.03082	0.988581
12.95	0.93421	0.978098	0.99397	1.06951	0.95571	1.00605	0.895889	1.00726	1.26907	1.11734	1.04742	0.943106	0.932863				1.06478	1.02757	0.991283	1.04924	0.983368
13	0.947595	0.967953	0.986925	1.0672	1.00005	1.0169	0.881312	1.03274	1.25464	1.07106	1.05718	0.950502	0.938677				1.09846	1.03573	0.993275	1.04336	0.983452
13.05	0.952513	0.966531	0.970891	1.05226	1.02103	1.04247	0.840448	1.06509	1.18025	1.09604	1.05506	0.967364	0.937786				1.10879	1.04728	0.985307	1.03812	0.963694
13.1	0.950218	0.972799	0.963754	1.05465	1.01159	1.04578	0.840687	1.09412	1.12029	1.09163	1.06048	0.980677	0.940143				1.13853	1.05637	0.980961	1.02156	0.951502
13.15	0.93787	0.977258	0.964703	1.03732	1.02418	1.05608	0.842599	1.08427	1.09476	1.03286	1.04179	0.988664	0.946952				1.12845	1.04413	0.973899	1.01077	0.965712
13.2	0.93574	0.980489	0.968045	0.998812	1.03494	1.06803	0.847617	1.04908	1.05923	1.00495	1.02788	0.989552	0.943181				1.13165	1.03123	0.959593	1.03638	0.974203
13.25	0.920824	0.988179	0.978524	0.989249	1.03284	1.02812	0.847617	0.975276	1.12696	1.01009	1.01523	1.00227	0.93611				1.12378	1.02697	0.950357	1.03475	0.958145
13.3	0.915634	0.98582	0.996184	1.00026	1.04255	1.01727	0.877966	1.19469	1.218	0.971891	0.998373	0.977423	0.945695				1.09551	1.03086	0.941484	1.04695	0.934771
13.35	0.916781	0.981943	1.00314	1.02989	1.03599	1.01451	0.883701	1.23721	1.21467	0.930018	1.00262	0.934823	0.966172				1.09748	1.03661	0.951082	1.04848	0.917703
13.4	0.91689	1.0055	0.989454	1.05166	0.998209	1.04321	0.864584	1.21702	1.16804	0.923407	1.01327	0.966477	0.952922				1.10092	1.05317	0.973356	1.01186	0.918124
13.45	0.929129	1.02246	0.976898	1.06217	0.957284	1.05424	0.828022	1.19579	1.11252	0.932222	1.02016	0.977423	0.953655				1.08912	1.05573	0.971726	0.999877	0.950073
13.5	0.940657	1.02366	0.966961	1.06097	0.935247	1.01249	0.844033	1.23923	1.04146	0.904307	1.04563	0.959377	0.95486				1.08322	1.05364	0.984402	0.995955	0.971008
13.55	0.94989	1.01778	0.98155	1.0544	0.928951	0.968901	0.866496	1.24292	0.982616	0.883003	1.04804	0.94429	0.970991				1.14468	1.03824	1.01917	1.00424	0.984713
13.6	0.962074	1.00343	0.987602	1.05346	0.950988	0.937818	0.879639	1.21841	0.954859	0.87933	1.04559	0.902874	0.983508				1.15869	1.01514	1.0141	1.0074	0.993709
13.65	0.961746	0.990247	0.990854	1.0526	0.986929	0.938186	0.865779	1.14164	0.876027	0.922672	1.06252	0.908494	0.990211				1.13485	1.01189	0.974804	0.988109	1.0091
13.7	0.957375	0.978163	0.990267	1.06592	1.02234	0.940577	0.888959	1.09857	0.798306	0.97483	1.06391	0.905832	0.98995				1.08617	1.03109	0.955971	0.966425	1.00069
13.75	0.962402	0.973995	0.99519	1.06242	1.04963	0.966326	0.91644	1.07018	0.809409	1.02919	1.0531	0.879799	0.980942				1.0751	1.04696	0.945468	0.967732	0.96672
13.8	0.971471	0.974124	1.01086	1.04065	1.07088	0.937082	0.920502	1.09088	0.860483	0.99246	1.05583	0.873291	0.984346				1.08371	1.05021	0.906896	0.959342	0.957724
13.85	0.975514	0.972476	1.02649	1.03228	1.07508	0.899378	0.932212	1.08085	0.906006	0.961606	1.06244	0.890744	0.972771				1.09035	1.04195	0.911423	0.955746	0.979248
13.9	0.96497	0.967016	1.02988	1.03314	1.07665	0.878043	0.938425	1.11818	0.940425	0.925611	1.05893	0.910861	0.963973				1.09625	1.04719	0.937681	0.961194	0.98362
13.95	0.963385	0.964172	1.0133	1.02631	1.07534	0.901769	0.922653	1.13425	0.903785	0.938834	1.06493	0.923582	0.96214				1.10829	1.06032	0.969372	0.958143	0.966468
14	0.960435	0.960521	0.996951	1.02298	1.09003	0.954187	0.91883	1.10779	0.873807	0.966014	1.0797	0.922102	0.967534				1.12059	1.06046	0.983315	0.999551	0.955622
14.05	0.961145	0.955158	0.972652	1.01008	1.06878	0.988948	0.8978	1.06538	0.932653	1.02772	1.08811	0.911748	0.968215				1.10092	1.06551	0.959955	1.02483	0.99228
14.1	0.9671	0.955029	0.974459	1.01777	1.05907	0.995753	0.900429	1.03775	0.954859	1.05931	1.07468	0.931569	0.968372				1.07043	1.08184	0.938767	1.03507	1.01204
14.15	0.982671	0.966143	0.978885	1.01273	1.01815	0.986557	0.932929	0.993077	0.911557	1.0358	1.07183	0.907311	0.961354				1.0724	1.08643	0.949271	1.03235	1.01834
14.2	0.984147	0.973316	0.963799	1.01128	0.961219	0.980488	0.935557	0.937447	0.813851	1.04976	1.05416	0.905832	0.97429				1.11002	1.08564	0.960679	1.05708	1.00884
14.25	0.996549	0.970344	0.937197	1.01632	0.964367	0.987109	0.939381	0.907453	0.837167	1.11073	1.04183	0.919736	0.970519				1.13583	1.0701	0.946735	1.04935	1.00725
14.3	1.01889	0.963914	0.930241	1.02409	0.975386	0.988213	0.934601	0.907131	0.909336	1.14673	1.03282	0.916482	0.968215				1.11936	1.07697	0.958868	1.04227	0.99909
14.35	1.01797	0.961361	0.95165	1.02007	0.963318	0.975706	0.924326	0.92078	0.998161	1.15848	1.03559	0.888082	0.976176				1.10338	1.08704	0.943838	1.03377	0.971681
14.4	1.02447	0.963494	0.962174	1.01649	0.922655	0.973499	0.923848	0.911216	1.06367	1.25912	1.03873	0.867966	1.00294				1.06257	1.08866	0.918304	1.01622	0.959574
14.45	1.03512	0.973187	0.969987	1.01845	0.916359	0.997225	0.931017	0.884985	1.05145	1.32597	1.03718	0.845187	1.01189				1.02864	1.09135	0.909431	0.996608	0.943263
14.5	1.03583	0.974738	0.974323	1.04014	0.887239	0.984534	0.943204	0.889582	1.02703	1.29953	1.02563	0.814716	1.02137				0.978731	1.09525	0.905809	0.987564	0.936789
14.55	1.02698	0.964495	0.966374	1.05858	0.86494	0.99373	0.938186	0.896612	1.10475	1.30247	1.00992	0.810279	1.02692				0.975043	1.09641	0.932429	0.974815	0.956295
14.6	1.02042	0.955449	0.978614	1.06883	0.878057	0.987109	0.917396	0.925848	1.18358	1.30981	1.00968	0.854653	1.02352				0.996678	1.08996	0.962128	0.953458	0.972354
14.65	1.01518	0.951862	0.985028	1.07258	0.888551	0.971476	0.903297	0.926777	1.2391	1.27749	1.02241	0.876545	1.02268				0.970864	1.06426	0.967923	0.924799	0.980845
14.7	1.0213	0.955061	0.985118	1.06174	0.888026	0.941864	0.896367	0.937679	1.23243	1.25839	1.03094	0.88187	1.04096				0.988073	1.04343	0.964663	0.901808	0.985133
14.75	1.03824	0.954156	0.971884	1.04244	0.888813	0.92292	0.938186	0.939579	1.19024	1.20917	1.04506	0.925948	1.06385				1.03233	1.01398	0.974442	0.892436	0.988917
14.8	1.0637	0.949503	0.96669	1.03519	0.898782	0.917954	0.971641	0.948476	1.13806	1.15628	1.05293	0.92299	1.07474				1.04929	1.00396	1.01229	0.897776	0.992448
14.85	1.07216	0.943785	0.987376	1.03886	0.951775	0.867744	0.977616	0.966087	1.16137	1.10192	1.05783	0.919144	1.06961				1.0606	0.993477	1.05177	0.904968	0.999931
14.9	1.06233	0.944883	1.0231	1.05525	1.00529	0.8488	0.975943	1.08297	1.12029	1.12322	1.06334	0.895774	1.06479				1.06478	0.988977	1.10084	0.885354	1.00388
14.95	1.04288	0.953898	1.04912	1.07677	1.00503	0.841443	0.995538	1.15831	1.03591	1.10412	1.06673	0.920623	1.0363				1.07388	0.972696	1.13851	0.900609	0.980509
15	1.02403	0.947468	1.05662	1.09615	0.996898	0.839788	0.997928	1.1501	1.00815	1.02038	1.06987	0.924173	0.996234				1.06847	0.961192	1.18795	0.929158	0.96445
15.05	1.03119	0.943106	1.06158	1.08966	1.02208	0.825993	0.977616	1.08511	0.999271	0.988787	1.06269	0.922102	0.982041				1.06847	0.958873	1.2267	0.936459	0.970336
15.1	1.03698	0.936676	1.0441	1.07386	1.02838	0.81551	0.978093	1.0437	0.962631	0.94471	1.05954	0.922694	0.978113				1.08223	0.962306	1.24064	0.943324	0.993709
15.15	1.05528	0.926014	1.03046	1.05021	1.04753	0.818453	0.992909	0.997135	0.92155	0.921937	1.06183	0.907903	0.966801				1.04806	0.970748	1.20316	0.947247	0.97723
15.2	1.06348	0.925594	1.03534	1.02349	1.0415	0.824154	0.976421	0.971642	0.919329	0.990991	1.07081	0.909678	0.96104				1.00897	0.96713	1.16712	0.96065	0.958145
15.25	1.04802	0.934867	1.02559	1.00539	1.03389	0.823418	0.9812	0.964287	1.04923	0.986583	1.08015	0.90879	0.949884				0.989548	0.968521	1.17581	0.991269	0.951418
15.3	1.03119	0.929568	1.00838	1.00325	1.00083	0.800796	0.982634	0.927459	1.0992	0.942507	1.07644	0.921511	0.94648				1.01585	0.968243	1.17907	1.00413	0.967982
15.35	1.02245	0.924689	1.0012	0.994714	0.970139	0.794359	0.971402	0.901312	1.13473	0.96528	1.06301	0.909678	0.930926				1.00258	0.957435	1.18758	1.00304	0.98177
15.4	1.02917	0.9212	1.00224	0.991555	0.917408	0.788841	0.970208	0.872496	1.2502	1.08208	1.044	0.899915	0.926107				0.955129	0.938835	1.2037	0.997698	0.994634
15.45	1.01879	0.925852	0.996635	0.982419	0.887239	0.809256	0.939859	0.90989	1.28018	1.17024	1.03645	0.920328	0.919561				0.950458	0.91708	1.18432	0.965226	0.991103
15.5	1.01551	0.927856	0.978298	0.986005	0.886977	0.797485	0.968774	0.989768	1.29461	1.19889	1.05326	0.957602	0.921132				0.951687	0.922507	1.16241	0.968713	0.983788
15.55	1.03195	0.934899	0.976356	1.00453	0.892748	0.819372	1.03114	1.02107	1.28573	1.2055	1.06758	0.993693	0.940615				0.952671	0.933918	1.12348	0.977212	0.984713
15.6	1.0213	0.928179	0.966509	1.0199	0.87727	0.846041	1.07679	1.02289	1.17692	1.21211	1.07146	1.00789	0.956169				0.956358	0.94287	1.08527	0.989526	0.973194
15.65	1.01196	0.927177	0.950882	1.02784	0.903766	0.851559	1.09925	0.981662	1.16026	1.19962	1.08227	1.02357	0.961616				0.962259	0.948437	1.06879	1.00511	0.978912
15.7	1.01299	0.941523	0.955128	1.03903	0.938658	0.869215	1.10068	0.931544	1.12362	1.15995	1.0897	1.04043	0.961983				0.959309	0.952658	1.0505	1.02211	0.97538
15.75	1.03785	0.957064	0.95576	1.0415	0.939182	0.864985	1.07679	1.04326	1.09365	1.11955	1.1108	1.03718	0.970519				0.952917	0.958688	1.02116	1.01481	0.970924
15.8	1.03108	0.962428	0.956302	1.03288	0.968565	0.872342	1.10331	1.1148	1.18136	1.09016	1.11353	1.05197	0.995239				0.917268	0.961842	1.01917	1.03377	0.95579
15.85	1.03206	0.95897	0.964567	1.02759	0.987978	0.862594	1.09208	1.12138	1.23243	1.06372	1.10537	1.03777	1.0099				0.852855	0.957296	1.04217	1.06003	0.951334
15.9	1.04758	0.96288	0.983492	1.04671	1.01028	0.844202	1.05982	1.15354	1.28351	1.06078	1.08591	1.05197	1.00969				0.832696	0.966527	1.02225	1.05665	0.960835
15.95	1.03829	0.974964	1.00725	1.04091	1.03179	0.835925	1.02302	1.18716	1.23243	1.04682	1.05828	1.07564	1.0109				0.837613	0.969449	1.04235	1.06744	0.949905
16	1.02283	0.983042	1.00183	1.03587	1.06537	0.83004	1.01203	1.22135	1.18358	1.07327	1.04461	1.06647	1.03986				0.842284	0.974134	1.04072	1.07812	0.962937
16.05	1.00808	0.983914	0.993519	1.03749	1.10183	0.862042	1.01394	1.22908	1.16915	1.12983	1.02551	1.05256	1.04845				0.887274	0.979654	1.02841	1.06613	0.97311
16.1	0.99939	0.986208	0.99108	1.03049	1.08898	0.90085	1.01752	1.19608	1.1103	1.14746	1.00009	1.05404	1.04735				0.919973	0.977381	1.03656	1.03453	0.987656
16.15	0.98655	1.0024	0.990131	1.01068	1.08216	0.967797	1.00175	1.1305	1.09032	1.10412	0.998169	1.03748	1.04337				0.947016	0.967223	1.04217	1.01873	1.00952
16.2	0.997641	1.0045	1.00386	0.991469	1.04412	0.983982	0.997928	1.06673	1.08254	1.07621	0.99417	1.01588	1.05484				0.951933	0.967037	1.06535	1.02559	1.02087
16.25	1.01256	0.997161	1.01402	0.983785	1.04727	1.00072	1.02923	1.03887	1.04923	1.19962	0.998332	0.978902	1.0595				0.918252	0.961378	1.07585	1.02385	1.02003
16.3	1.02097	0.994706	1.01348	0.982931	1.08872	1.01819	1.0235	1.01979	0.993719	1.29218	0.994456	0.944586	1.05023				0.944558	0.938417	1.09251	1.01491	1.01305
16.35	1.00436	0.995643	1.00427	0.991469	1.08111	1.00716	1.02517	1.00697	0.975955	1.32083	0.988171	0.941036	1.04201				0.955867	0.933825	1.09577	0.985821	1.00683
16.4	0.984802	1.00107	0.993925	1.00018	1.04097	1.0009	1.10809	0.989818	0.932653	1.2863	0.998618	0.98541	1.02886				1.00897	0.939345	1.05738	0.969694	1.01103
16.45	0.974531	1.00353	0.986879	0.990359	1.00005	1.02297	1.15254	1.02308	0.892682	1.20403	1.01384	1.00967	1.01566				1.05986	0.953956	1.04579	0.96479	1.03264
16.5	0.970597	1.00349	0.984711	0.994714	0.966466	1.02021	1.16425	1.04525	0.945976	1.14452	1.02567	1.02564	1.0208				1.1314	0.96597	1.02153	0.968931	1.02389
16.55	0.977044	1.0023	0.989364	1.00684	0.958071	1.00771	1.12123	1.04611	1.00482	1.08943	1.02714	1.0147	1.01132				1.14861	0.973113	1.00704	1.0062	1.02742
16.6	0.986113	1.01765	0.988234	1.0474	1.0011	0.987845	1.08085	1.07383	0.984837	1.07033	1.02669	1.00848	0.999953				1.1228	0.980721	0.986213	1.02559	1.03802
16.65	0.991522	1.0211	0.993428	1.07557	1.02339	0.984718	1.04954	1.09374	0.981506	1.07694	1.02453	1.00671	1.00252				1.10043	0.991668	0.979875	1.01699	1.03962
16.7	0.980704	1.02301	0.996816	1.07933	1.02339	0.97497	1.03688	1.0572	0.965962	1.04829	1.012	1.02949	0.997648				1.13312	1.00405	0.996897	0.998788	1.01977
16.75	0.996767	1.02524	1.00626	1.09111	1.00162	0.937082	1.01155	1.04397	1.01259	1.0358	1.00784	1.01943	1.00807				1.15845	1.00201	1.02153	0.979719	0.994298
16.8	1.01726	1.03713	1.02121	1.10136	0.993487	0.896435	1.03258	1.02217	1.09032	1.06739	1.00915	1.01381	1.00755				1.12624	0.996213	1.00831	0.965444	0.96857
16.85	1.0284	1.03147	1.03467	1.07002	1.0192	0.9323	1.03951	1.00004	1.15582	1.12322	0.999924	0.975648	1.00765				1.11149	0.999553	0.996354	0.96795	0.935107
16.9	1.0467	1.018	1.05553	1.03826	1.02444	0.956578	1.056	1.01746	1.23132	1.09824	0.994211	0.936006	1.01074				1.08174	1.00957	0.981867	0.959124	0.932669
16.95	1.05413	1.01994	1.05915	1.0141	1.04255	0.939289	1.10283	1.0332	1.25131	1.06372	1.00282	0.900211	1.01844				1.05199	1.03341	0.973899	0.946375	0.940825
17	1.04692	1.02304	1.05282	1.01657	1.03336	0.898643	1.11024	1.05874	1.3579	1.12396	1.00845	0.893407	1.03059				1.03724	1.02752	0.973356	0.950734	0.9663
17.05	1.04332	1.01041	1.04158	1.01	0.976173	0.863146	1.14704	1.06604	1.47226	1.19081	1.00584	0.937486	1.04175				1.01856	1.02748	0.988748	0.953458	0.969915
17.1	1.0207	0.992218	1.0161	1.02007	0.954398	0.829672	1.12817	1.11039	1.49113	1.23268	1.00935	0.923286	1.04049				1.01045	1.02186	0.987299	0.954329	0.977987
17.15	1.00239	0.989374	0.997268	1.0304	0.924229	0.7916	1.15278	1.11693	1.4556	1.16142	1.01396	0.892815	1.03295				1.00307	1.02845	0.985489	0.958252	0.97765
17.2	1.00988	0.99658	0.998442	1.03416	0.89747	0.766219	1.12315	1.09401	1.40786	1.09384	1.01625	0.918553	1.02043				0.987581	1.0278	0.97571	0.967188	0.975549
17.25	1.0196	0.987307	0.995461	1.03399	0.883041	0.766587	1.10021	1.0393	1.40564	1.09898	1.00821	0.98541	1.00818				0.945787	1.01217	0.957782	0.950625	0.964703
17.3	1.00671	0.968793	1.01127	1.02588	0.872023	0.824522	1.12291	0.990672	1.41119	1.09751	0.995109	1.02653	0.997125				0.918989	1.01356	0.915045	0.944413	0.965039
17.35	0.998188	0.960198	1.04013	1.00838	0.888026	0.849903	1.10092	0.960873	1.39676	1.15407	0.980581	1.06972	0.972981				0.901534	1.02089	0.885527	0.945939	0.971933
17.4	0.996385	0.966369	1.05278	0.990615	0.932362	0.852294	1.0689	0.927234	1.33791	1.17979	0.987559	1.0999	0.95774				0.973076	1.02465	0.889511	0.944413	0.954781
17.45	0.994855	0.970473	1.0596	0.987029	0.964105	0.846041	1.06603	0.933565	1.28018	1.20697	0.98409	1.12149	0.95266				0.989548	1.03096	0.910336	0.939401	0.965375
17.5	0.988845	0.969213	1.04916	1.00598	0.996373	0.83335	1.06508	0.954404	1.18358	1.24957	0.993843	1.12356	0.947056				1.00676	1.02845	0.940578	0.944631	0.978828
17.55	0.976607	0.971668	1.0287	1.01111	0.989814	0.820108	1.05815	0.997199	1.10142	1.20182	1.00094	1.12208	0.954546				1.03626	1.02432	0.961947	0.956073	0.976894
17.6	0.974476	0.971184	1.02518	1.02665	0.98483	0.803923	1.08467	1.04112	1.02814	1.14012	1.00874	1.10493	0.965544				1.03454	1.02632	0.951625	0.955528	0.984881
17.65	0.96497	0.985659	1.04311	1.03186	0.946266	0.796934	1.06651	1.03946	0.981506	1.16583	1.00804	1.07623	0.968215				0.994957	1.02692	0.93424	0.950516	0.981518
17.7	0.953441	0.99658	1.04641	1.02502	0.937871	0.837029	1.01681	1.03481	0.951528	1.17905	1.0027	1.05463	0.950461				0.946279	1.01634	0.911242	0.962066	0.971765
17.75	0.953551	1.00511	1.04826	1.01435	1.01106	0.867744	0.99267	1.03109	0.972624	1.16803	0.998292	1.03038	0.941191				0.962751	1.01709	0.912872	0.979065	0.960078
17.8	0.957157	1.0118	1.04103	1.01948	1.04674	0.883377	0.99052	1.04054	0.973734	1.12249	1.00086	1.01854	0.939253				0.968651	1.01653	0.941665	1.01121	0.961255
17.85	0.959014	1.02081	1.02292	1.04851	1.04727	0.893861	0.992909	1.05415	1.01037	1.0549	1.00804	1.04162	0.938205				0.957588	1.00572	0.959955	1.00304	0.95991
17.9	0.965953	1.019	1.00233	1.06379	1.06432	0.887423	1.01227	1.04606	1.06034	1.00421	1.01649	1.03186	0.945276				0.949475	0.989348	0.990016	0.976341	0.955706
17.95	0.95814	1.01645	0.990493	1.05619	1.06668	0.90839	1.00342	0.985718	1.08698	1.02846	1.01449	1.00375	0.958735				0.946033	0.997976	0.996535	0.948009	0.959322
18	0.965024	1.00808	0.990628	1.04364	1.08321	0.911333	1.00414	0.941192	1.0781	1.01523	1.01494	0.984818	0.977852				0.965701	1.00382	0.994724	0.94158	0.982191
18.05	0.973657	1.00921	0.997358	1.05892	1.10997	0.932668	1.00677	0.907898	1.08365	1.03801	1.014	0.991623	0.987593				0.984385	0.988838	0.998346	0.922293	1.00296
18.1	0.963057	1.00983	1.00084	1.07916	1.1404	0.933588	1.00557	0.913624	1.12807	1.05784	1.01535	0.978902	0.986545				0.985123	0.982391	0.990016	0.951932	1.02499
18.15	0.958632	1.00194	1.00486	1.08146	1.13568	0.912988	0.974031	0.914706	1.13917	1.01229	1.02029	0.957306	0.990054				0.964717	0.968753	0.974442	0.978302	1.03995
18.2	0.972837	1.00566	0.999842	1.06242	1.12781	0.910046	0.928149	0.903544	1.19468	0.991726	1.0229	0.949615	0.993878				0.966684	0.966341	0.937681	1.01568	1.03735
18.25	0.963112	1.00905	1.00675	1.04407	1.10551	0.904896	0.918352	0.887975	1.25908	0.943976	1.01641	0.96766	1.00325				0.989548	0.965228	0.904723	1.03714	1.04895
18.3	0.947104	1.01542	0.999074	1.02742	1.09029	0.921449	0.938186	0.916231	1.23021	0.874922	1.00249	0.939556	1.0055				0.968651	0.987307	0.888606	1.03159	1.04718
18.35	0.957102	1.01412	1.00535	1.02588	1.11548	0.902137	0.94655	0.993685	1.19024	0.827907	0.990579	0.907903	1.01043				0.933003	0.996306	0.8877	1.0342	1.04895
18.4	0.942678	1.01286	1.02346	1.03578	1.11416	0.897723	0.958737	1.01412	1.17026	0.784565	0.98307	0.887195	0.989164				0.913826	0.985405	0.902187	1.03584	1.02566
18.45	0.939291	1.01525	1.03218	1.02793	1.09921	0.918874	0.953719	1.00707	1.18913	0.755915	0.972746	0.874178	0.974762				0.915301	0.977659	0.910699	1.01699	1.01868
18.5	0.941749	1.01677	1.06073	1.05371	1.10105	0.940393	0.959215	1.01375	1.22133	0.722858	0.973766	0.91589	0.965492				0.915056	0.979747	0.940941	0.974488	1.03054
18.55	0.938253	1.01603	1.07197	1.06968	1.06825	0.955658	0.951568	1.00819	1.22244	0.758854	0.965155	0.924173	0.952294				0.900059	0.985684	0.944019	0.960432	1.04483
18.6	0.938144	1.00094	1.06592	1.07173	1.03913	0.973499	0.912855	0.991334	1.18247	0.806603	0.95985	0.915003	0.940143				0.908172	0.994915	0.933697	0.962175	1.04357
18.65	0.945192	0.987565	1.05887	1.06012	1.01316	0.996489	0.877249	0.971838	1.16471	0.829376	0.961605	0.895478	0.932811				0.942591	0.998022	0.936232	0.976559	1.04247
18.7	0.947541	0.973542	1.03719	1.04816	1.03441	1.00936	0.876293	0.983921	1.11585	0.842599	0.961442	0.877728	0.930454				0.978977	1.00697	0.941122	0.984404	1.04802
18.75	0.951037	0.968243	1.02888	1.05491	1.00765	0.990052	0.881073	1.00363	1.16137	0.842599	0.964217	0.888082	0.943757				1.01708	1.00869	0.9442	0.988981	1.05223
18.8	0.961582	0.948502	1.03552	1.05918	0.992962	0.963567	0.856937	1.06375	1.18247	0.869045	0.972256	0.899915	0.958526				1.05937	1.00016	0.938767	0.981026	1.05794
18.85	0.979175	0.936547	1.02459	1.06294	0.978534	0.963567	0.885374	1.13561	1.25575	0.835988	0.980703	0.900803	0.958631				1.05421	0.995703	0.922469	0.976886	1.06215
18.9	0.989883	0.948696	1.01637	1.04466	0.94679	0.941496	0.932451	1.1413	1.19579	0.815419	0.98658	0.868853	0.972143				1.00946	1.00888	0.892771	0.968604	1.04937
18.95	0.982671	0.964883	1.00431	1.03382	0.935772	0.928622	0.947984	1.13475	1.17248	0.8044	0.995313	0.851399	0.988431				1.00799	1.02446	0.907439	0.987237	1.0418
19	0.990156	0.981749	0.982769	1.03194	0.902192	0.933772	0.92098	1.07718	1.1636	0.811746	0.998006	0.853174	1.002				0.999874	1.01472	0.90599	1.02298	1.04222
19.05	0.98961	0.994124	0.965832	1.04782	0.899569	0.919794	0.90473	1.03934	1.10364	0.827907	1.00213	0.88039	1.00315				0.99299	1.03147	0.887881	1.05578	1.03306
19.1	0.983491	0.99225	0.964793	1.04919	0.929738	0.938921	0.91405	1.01352	1.00593	0.856557	0.998128	0.935415	1.00676				1.00897	1.04594	0.881181	1.05087	1.02364
19.15	0.982835	0.993187	0.977485	1.03647	0.97696	0.959521	0.894694	0.992818	1.04923	0.862434	0.993313	0.946065	1.00729				1.01045	1.05081	0.873032	1.04357	1.00615
19.2	0.970652	0.988631	0.998352	1.02187	1.02943	0.938002	0.89326	1.00066	1.06034	0.886676	0.993599	0.95494	1.01216				1.00676	1.04431	0.883354	1.03398	0.992953
19.25	0.965516	0.979003	0.997539	1.01	1.04176	0.926967	0.893738	1.02823	1.1747	0.914591	0.99062	0.934823	1.03405				0.996432	1.03309	0.903455	1.02309	0.996736
19.3	0.976334	0.979132	1.02658	1.00009	1.01946	0.958785	0.86315	1.03049	1.32459	0.929284	0.993313	0.923582	1.05809				0.981681	1.05271	0.911061	1.01797	0.995391
19.35	1.00065	0.975287	1.04903	1.00368	1.03074	0.945727	0.845945	1.0262	1.41896	0.966014	0.992782	0.956715	1.07888				0.968651	1.05355	0.926634	1.02799	1.01818
19.4	1.02327	0.980812	1.0586	1.00923	1.02969	0.945359	0.902102	1.09742	1.35235	1.04021	1.00274	0.993989	1.09339				0.978731	1.05099	0.97245	1.0269	1.01717
19.45	1.02206	0.981426	1.06434	1.00624	1.04018	0.949221	0.91883	1.11959	1.30016	1.07694	1.01755	0.979198	1.09344				1.0247	1.042	0.982953	1.02647	1.00514
19.5	1.04354	0.986886	1.06538	0.998983	1.02418	0.941129	0.913333	1.14044	1.29683	1.08576	1.00853	0.972985	1.0925				1.0252	1.02776	0.974985	1.04968	1.00439
19.55	1.05698	0.99477	1.06023	0.991896	1.03363	0.933956	0.910705	1.2504	1.24243	1.05049	0.995925	0.941923	1.08616				1.04118	1.01625	0.962671	1.05436	0.987572
19.6	1.05413	0.996515	1.05341	0.97721	1.02287	0.912621	0.945594	1.31608	1.2291	0.978503	0.998455	0.957602	1.09155				1.01413	0.998301	0.967742	1.05523	0.981602
19.65	1.0361	1.00954	1.04623	0.972685	1.01395	0.930093	0.925999	1.30796	1.21023	0.932222	0.997353	1.02623	1.0915				1.01635	1.00136	0.977702	1.04205	0.975296
19.7	1.02354	1.01939	1.04555	0.962183	1.02208	0.935059	0.895411	1.28133	1.16804	0.867576	0.992742	1.0428	1.06264				1.0338	0.998208	0.972631	1.0415	0.964534
19.75	1.01343	1.02682	1.02812	0.942032	1.03389	0.915747	0.892304	1.25735	1.06145	0.79485	0.973562	1.02978	1.02541				1.03946	1.0002	0.944019	1.05926	0.957472
19.8	0.99928	1.02828	1.01073	0.928627	1.05566	0.911701	0.927432	1.22302	1.02925	0.819092	0.969767	1.00375	1.00493				1.06084	1.00869	0.91758	1.06885	0.962096
19.85	1.00245	1.02556	1.00233	0.921541	1.07612	0.929541	0.98813	1.18699	1.08809	0.848476	0.979846	1.00464	1.00708				1.0815	1.00818	0.92754	1.06515	0.950157
19.9	0.996713	1.02049	1.00318	0.940239	1.04569	0.949773	1.02636	1.12972	1.1858	0.830111	0.985355	1.02771	1.00042				1.08445	0.994775	0.944562	1.07594	0.939816
19.95	0.980868	1.01771	1.00788	0.964744	1.02943	0.971292	1.02254	1.06819	1.19357	0.834519	0.970583	1.05404	0.990264				1.10362	0.986472	0.963396	1.05698	0.928886
20	0.967373	1.01325	1.01095	0.970892	0.986404	1.00274	1.01442	1.04123	1.19135	0.881534	0.969522	1.06469	0.98974				1.11346	1.00141	0.999251	1.03377	0.934771
20.05	0.952622	1.01655	1.01881	0.97038	0.939445	1.02242	0.982873	1.04404	1.29239	0.998337	0.97446	1.06469	0.997072				1.14566	1.00702	1.03601	1.05087	0.924598
20.1	0.944973	1.0265	1.02721	0.984553	0.945216	1.05442	0.973075	1.00058	1.30238	1.02993	0.986172	1.0925	0.991783				1.12255	1.00373	1.06861	1.10645	0.913163
20.15	0.954152	1.02895	1.02536	1.00684	0.956759	1.06932	0.971402	0.940948	1.26019	1.03066	0.99217	1.10315	0.975757				1.09674	1.0041	1.07966	1.11974	0.902065
20.2	0.954971	1.02979	1.01484	0.9983	0.951513	1.08385	0.99984	0.892726	1.3579	1.03874	0.996006	1.12268	0.972719				1.0842	1.00804	1.06227	1.11811	0.892985
20.25	0.965461	1.03377	0.999978	0.986176	0.953611	1.04872	1.04046	0.908715	1.39454	1.06225	1.01727	1.11942	0.965753				1.07633	1.01839	0.997984	1.12955	0.891639
20.3	0.961582	1.04362	0.998352	0.972258	0.950988	1.02481	1.0885	0.946595	1.32681	1.05711	1.02686	1.12179	0.972719				1.07535	1.01416	0.948365	1.13216	0.906605
20.35	0.969614	1.04042	1.01402	0.955267	0.928426	1.03015	1.1284	0.987227	1.26574	1.074	1.04363	1.09191	0.990735				1.08469	1.01055	0.925548	1.13336	0.955538
20.4	0.981142	1.04653	1.02224	0.942545	0.921343	1.03327	1.14633	1.05212	1.1858	1.03948	1.03853	1.08481	0.999796				1.07904	1.00466	0.921564	1.09947	0.983031
20.45	0.998789	1.05286	1.02721	0.932213	0.92318	1.06564	1.16783	1.04955	1.1536	1.02552	1.03837	1.07238	0.999743				1.05716	0.995146	0.914501	1.07278	0.989505
20.5	1.00201	1.04055	1.02703	0.927005	0.922393	1.06693	1.1535	1.08403	1.17581	1.074	1.03339	1.02268	0.979475				1.03528	0.991575	0.896936	1.04946	1.00481
20.55	0.984529	1.03745	1.0245	0.920772	0.940756	1.09011	1.09829	1.10423	1.28351	1.07474	1.03506	0.985706	0.978009				1.00086	1.00285	0.86108	1.05153	1.04357
20.6	0.974804	1.03774	1.01529	0.925127	0.985879	1.12965	1.03282	1.11151	1.2291	1.15775	1.02698	0.959081	0.996182				0.975043	0.99793	0.873032	1.05719	1.06459
20.65	0.98584	1.03765	1.00729	0.942374	0.98824	1.14951	1.01824	1.0784	1.20357	1.20623	1.01963	0.989848	1.00493				0.965455	0.988838	0.905628	1.05817	1.06963
20.7	0.993926	1.04214	1.00183	0.931018	0.961744	1.15981	1.01967	1.11642	1.2069	1.27749	1.00576	1.02416	0.992202				0.959063	0.971768	0.89766	1.04924	1.0846
20.75	1.00163	1.03771	1.00309	0.915308	0.929214	1.19071	1.00605	1.11085	1.15804	1.28263	0.989355	1.04961	0.972509				0.972339	0.976917	0.872851	1.05284	1.10108
20.8	0.994036	1.03781	1.00549	0.928115	0.899307	1.25508	1.02971	1.11105	1.06145	1.21064	0.9745	1.03748	0.979213				0.983648	0.992549	0.888425	1.08389	1.10814
20.85	0.989118	1.03545	1.01402	0.953303	0.884353	1.25104	1.08993	1.12425	1.1103	1.20182	0.976459	0.99961	0.995396				0.971601	1.00605	0.920659	1.09511	1.11083
20.9	0.976006	1.04104	1.02125	0.956035	0.877532	1.2297	1.12267	1.14973	1.09476	1.22607	0.977275	0.974169	1.01174				0.947016	1.00312	0.940578	1.09043	1.12151
20.95	0.973219	1.03299	1.01908	0.956035	0.911899	1.1988	1.10761	1.14617	1.067	1.31128	0.978296	0.966181	1.01938				0.935953	1.00363	0.946554	1.09435	1.12067
21	0.974476	1.02789	1.0283	0.936226	0.949676	1.18151	1.07631	1.16729	0.973734	1.37887	0.98258	0.946065	1.03038				0.976027	0.995007	0.946916	1.09686	1.12369
21.05	0.964696	1.03807	1.02581	0.924187	0.990077	1.16239	1.02398	1.26915	0.935984	1.42074	0.989559	0.979198	1.03373				1.03085	0.991668	0.954884	1.10536	1.13958
21.1	0.971253	1.03706	1.01095	0.952535	1.02025	1.15503	1.00916	1.29948	0.987058	1.45233	0.987845	1.00138	1.04751				1.03847	0.984292	1.00396	1.09664	1.15337
21.15	0.9948	1.03202	1.0054	0.949888	0.998996	1.14105	0.994343	1.41891	1.10253	1.43029	0.990783	1.02978	1.04929				1.03773	0.993755	0.997622	1.10045	1.15665
21.2	1.01201	1.02815	1.00332	0.972087	0.957809	1.10831	0.989564	1.44018	1.15138	1.43396	1.00784	1.09516	1.06804				1.01167	0.989395	0.966655	1.06842	1.14328
21.25	1.01562	1.02831	1.02256	0.985919	0.947315	1.0879	0.973075	1.37539	1.13917	1.42735	1.02278	1.08806	1.0749				1.01118	0.988281	0.92428	1.03431	1.14093
21.3	1.00196	1.02805	1.02437	0.992665	0.949676	1.07925	0.983351	1.32638	1.14139	1.47216	1.02616	1.15492	1.07621				1.04659	0.988652	0.9308	1.03398	1.14681
21.35	0.997915	1.01474	1.01267	1.00641	0.949676	1.07668	0.966384	1.24796	1.10031	1.43984	1.01074	1.18302	1.05814				1.06183	0.982019	0.931705	1.02494	1.13664
21.4	0.998516	1.00501	1.00422	1.02272	0.931575	1.09286	0.975943	1.17722	1.09254	1.31422	0.991966	1.16439	1.05379				1.04462	0.982947	0.951806	1.03791	1.11201
21.45	1.0019	1.0087	0.994783	1.06669	0.888288	1.10997	0.99267	1.10242	1.01815	1.25619	0.998577	1.14398	1.04143				1.02274	0.992456	0.978969	1.06112	1.0883
21.5	0.99868	1.01286	0.988189	1.08343	0.851298	1.09084	1.01609	1.09065	1.04479	1.2459	0.999597	1.12504	1.03185				1.03159	1.00043	0.973899	1.06526	1.08443
21.55	1.00321	1.02236	1.00029	1.07728	0.829786	1.09636	1.0137	1.1622	1.02148	1.19374	1.00927	1.08747	1.02174				1.03724	1.00164	0.962852	1.06493	1.07644
21.6	0.996877	1.02967	1.02708	1.10204	0.783614	1.08753	0.995299	1.22182	0.974844	1.15554	1.01013	1.07564	1.01252				1.03552	0.999367	0.985489	1.07833	1.06778
21.65	0.994527	1.03328	1.05472	1.11323	0.746624	1.07466	0.965428	1.29489	1.03147	1.11955	1.00535	1.08008	1.01875				1.04142	1.01537	0.995267	1.11081	1.05214
21.7	1.00327	1.02504	1.07568	1.12467	0.75292	1.0787	0.980483	1.31692	1.05034	1.07327	1.00107	1.13806	1.01231				1.02126	1.01862	1.00034	1.11702	1.03104
21.75	1.01971	1.01522	1.07581	1.11271	0.78204	1.08643	0.984546	1.31434	1.02148	1.02038	1.00147	1.16587	1.00378				0.985615	1.01945	1.04452	1.11135	1.01036
21.8	1.02119	1.00983	1.0843	1.09828	0.875433	1.09783	1.00199	1.30569	1.09032	1.03874	0.999597	1.1425	0.997282				0.984877	1.01124	1.05014	1.11102	1.02213
21.85	1.02152	1.00485	1.09912	1.09273	0.905603	1.10206	1.00462	1.30886	1.14916	1.08796	1.00988	1.13806	1.00189				0.99004	1.01069	1.0697	1.14382	1.03062
21.9	1.0231	0.995966	1.10305	1.07634	0.932099	1.07594	1.00175	1.32403	1.1969	1.06592	1.00886	1.14575	1.02294				0.959555	1.00753	1.08128	1.1302	1.03348
21.95	1.02682	1.00546	1.10291	1.0526	0.937608	1.04835	0.99745	1.31459	1.17359	1.0527	1.01686	1.23539	1.02975				0.938411	1.00303	1.09613	1.12268	1.01153
22	1.01693	1.01904	1.08981	1.03075	0.963056	1.03585	0.963994	1.24597	1.13473	1.03139	1.02261	1.25343	1.03719				0.935953	0.987864	1.09197	1.10863	0.990851
22.05	1.00037	1.02673	1.08936	0.991811	0.973024	0.995753	0.980961	1.24748	1.12362	1.00274	1.02959	1.2061	1.04347				0.930052	0.962723	1.06336	1.09021	0.993373
22.1	0.995183	1.02931	1.0825	0.965769	0.946528	0.995202	0.981917	1.24497	1.16693	0.988787	1.03245	1.1774	1.0386				0.890471	0.941804	1.03873	1.07692	1.0059
22.15	1.00983	1.03719	1.08191	0.93819	0.958333	0.965774	0.979288	1.26213	1.26574	0.939568	1.05363	1.18036	1.04646				0.866623	0.962167	1.03619	1.06973	1.0059
22.2	1.0243	1.03913	1.08105	0.930933	0.970139	0.960808	0.97188	1.24733	1.3257	0.923407	1.07313	1.178	1.04609				0.875474	0.993337	1.03656	1.06112	1.0059
22.25	1.01895	1.03458	1.07924	0.925639	0.991388	1.0101	0.979766	1.29142	1.33791	0.922672	1.09178	1.18805	1.03625				0.892437	0.994683	1.03927	1.04804	1.01347
22.3	1.01108	1.02614	1.08223	0.924273	0.992962	1.03806	1.00557	1.31204	1.30349	0.957933	1.09027	1.16261	1.03342				0.90768	1.00915	1.03583	1.07441	1.01187
22.35	1.00321	1.0265	1.0843	0.936483	0.996373	1.04026	1.03114	1.31879	1.36012	0.957933	1.07362	1.12711	1.03719				0.942099	1.00679	0.995811	1.10089	1.01263
22.4	1.02004	1.04883	1.08697	0.959365	0.998996	1.04927	1.04548	1.4035	1.42896	0.941772	1.06469	1.10463	1.03551				0.968651	1.00939	0.964844	1.13434	1.02431
22.45	1.01704	1.06317	1.07712	0.979601	1.02156	1.0662	1.0278	1.39925	1.44117	0.951322	1.06701	1.07445	1.03646				0.967668	1.00609	0.990559	1.16115	1.0529
22.5	1.01977	1.07009	1.08299	1.01461	0.998472	1.08312	1.03664	1.38842	1.34457	0.968953	1.08611	1.0502	1.05353				0.952425	1.00772	0.985851	1.20168	1.04256
22.55	1.0166	1.06944	1.09731	1.02989	0.973812	1.07833	1.03329	1.35558	1.20801	1.01744	1.0999	1.06943	1.08087				0.933249	1.0157	0.982953	1.18784	1.0112
22.6	1.01556	1.0686	1.1147	1.04116	1.01159	1.13609	1.05886	1.31127	1.16137	1.02846	1.10651	1.04369	1.11151				0.960538	1.03629	0.966474	1.17292	0.988328
22.65	1.01103	1.06928	1.13281	1.05995	1.04569	1.19678	1.07129	1.32497	1.14139	1.07327	1.11549	1.01795	1.13319				0.981435	1.04877	0.969553	1.1569	0.962433
22.7	1.02245	1.07616	1.14374	1.05696	1.06196	1.23724	1.07105	1.31893	1.08143	1.11147	1.11908	1.04813	1.1434				0.960538	1.06022	0.97571	1.13391	0.960078
22.75	1.03141	1.06727	1.14808	1.06857	1.09344	1.24037	1.05265	1.32164	1.06478	1.13938	1.13096	1.03659	1.13287				0.957834	1.05503	0.997078	1.13532	0.964114
22.8	1.0331	1.0707	1.14469	1.07788	1.11128	1.22768	1.02565	1.32734	1.04035	1.16877	1.13047	0.987481	1.13183				0.986352	1.05002	1.03637	1.14633	0.980257
22.85	1.02113	1.06369	1.13841	1.08684	1.15037	1.26244	1.00677	1.34948	1.03813	1.14306	1.10962	0.955531	1.12439				0.992253	1.06162	1.04869	1.12552	1.00279
22.9	1.02256	1.05878	1.14288	1.08104	1.18526	1.26318	0.983351	1.4167	1.00371	1.1504	1.09754	0.994581	1.10486				0.986844	1.07437	1.04217	1.11102	1.0286
22.95	1.03004	1.04947	1.14636	1.05525	1.25373	1.28083	0.967818	1.42797	1.05923	1.24517	1.09435	0.999314	1.08611				0.981435	1.09177	1.0371	1.0913	1.03911
23	1.03977	1.04149	1.15738	1.03672	1.29203	1.27734	0.946311	1.40988	1.06478	1.30173	1.09668	1.00523	1.10051				0.966684	1.09432	1.01446	1.06733	1.04987
23.05	1.04747	1.03128	1.15797	1.02631	1.29466	1.28267	0.921219	1.42827	1.04923	1.33405	1.09146	1.02683	1.10946				0.968897	1.07831	0.986937	1.06515	1.05946
23.1	1.05851	1.02769	1.16375	1.04415	1.25478	1.28028	0.938903	1.50199	1.05812	1.29512	1.09354	1.04369	1.11538				0.988319	1.08017	0.95579	1.05098	1.06198
23.15	1.06129	1.01765	1.1778	1.07685	1.23143	1.28414	0.947984	1.54103	1.09254	1.28998	1.09827	1.05079	1.13104				0.97996	1.07966	0.96249	1.07299	1.04945
23.2	1.0655	1.00908	1.18087	1.08223	1.19024	1.25527	0.954436	1.54051	1.0992	1.23268	1.10333	1.02949	1.16477				0.970372	1.06672	0.961404	1.07419	1.05088
23.25	1.0525	1.01235	1.17775	1.06925	1.16401	1.23779	0.970208	1.52007	1.08143	1.1673	1.09725	1.05523	1.15702				0.976518	1.07289	0.954884	1.09697	1.07014
23.3	1.04222	1.00653	1.17333	1.06806	1.18001	1.26557	0.970208	1.63144	1.07033	1.13938	1.0835	1.06736	1.13282				0.984877	1.08156	0.931705	1.09751	1.09494
23.35	1.04381	1.02382	1.17563	1.08479	1.18027	1.27918	0.984307	1.63289	1.08365	1.12616	1.06975	1.08451	1.11564				1.02298	1.07924	0.924461	1.09599	1.11184
23.4	1.03621	1.03622	1.17016	1.08291	1.20362	1.26998	0.968057	1.60796	1.04923	1.12249	1.0591	1.07534	1.11512				1.03872	1.08124	0.951263	1.08901	1.15505
23.45	1.02086	1.04459	1.14659	1.08394	1.22382	1.26851	0.972597	1.71632	1.04146	1.07694	1.04849	1.10581	1.12591				1.05888	1.06677	0.945287	1.07931	1.17876
23.5	1.02447	1.05745	1.13566	1.09034	1.19024	1.33343	1.00223	1.79467	1.09476	1.04976	1.04555	1.1777	1.13073				1.10854	1.07159	0.940397	1.09468	1.18591
23.55	1.03108	1.04915	1.11813	1.08718	1.13122	1.36911	1.05122	1.82611	1.04479	0.963076	1.05257	1.23243	1.14979				1.09772	1.07219	0.938405	1.13227	1.18641
23.6	1.02048	1.0445	1.1049	1.08522	1.08111	1.38824	1.08491	1.89161	1.10364	0.934426	1.06261	1.25491	1.1875				1.06502	1.06556	0.943114	1.17695	1.20785
23.65	1.006	1.04165	1.1082	1.08522	1.02654	1.45666	1.09089	1.86811	1.14139	0.868311	1.06407	1.26319	1.20085				1.03257	1.07627	0.923375	1.2225	1.20357
23.7	1.01272	1.04269	1.11885	1.06319	1.02313	1.4791	1.08802	1.79941	1.1747	0.847007	1.06122	1.28449	1.193				1.03995	1.08866	0.924099	1.26107	1.19062
23.75	1.01873	1.04236	1.1334	1.0398	1.01316	1.47947	1.05289	1.77628	1.22022	0.861699	1.07783	1.28745	1.18258				1.03306	1.10568	0.923918	1.27404	1.17338
23.8	1.03195	1.04705	1.13977	1.02041	1.00713	1.46292	1.02182	1.77411	1.17914	0.902838	1.07868	1.29159	1.16535				1.02298	1.1086	0.901825	1.25519	1.15018
23.85	1.03906	1.04156	1.15268	1.01854	0.995061	1.44912	1.03855	1.77817	1.31571	0.952057	1.08252	1.29988	1.16252				1.01241	1.10573	0.901282	1.23503	1.18271
23.9	1.0502	1.03335	1.16271	1.02861	1.01185	1.39983	1.03999	1.7554	1.40897	0.97483	1.09027	1.34603	1.15964				0.995449	1.09478	0.901825	1.22838	1.21181
23.95	1.03436	1.02718	1.15973	1.05687	1.0289	1.37463	1.05886	1.74062	1.40231	0.971156	1.10386	1.38508	1.16786				0.975535	1.07549	0.943838	1.26358	1.22442
24	1.03113	1.02084	1.15752	1.07164	1.0289	1.33674	1.01633	1.71033	1.34013	1.00862	1.11541	1.43596	1.18451				0.99004	1.06677	0.971182	1.29855	1.22526
24.05	1.02917	1.01978	1.15431	1.10085	1.03651	1.33068	0.991237	1.68878	1.31682	1.01303	1.12831	1.40194	1.19855				0.999874	1.06714	1.01301	1.30324	1.20146
24.1	1.03397	1.0179	1.15454	1.10196	1.10131	1.35367	0.992193	1.78129	1.3146	0.958668	1.12565	1.38508	1.2161				0.988811	1.05183	1.0266	1.28363	1.20542
24.15	1.02447	0.997937	1.14754	1.10494	1.15168	1.40185	1.05671	1.81376	1.26574	0.905776	1.1259	1.37886	1.20829				0.999628	1.05452	1.03945	1.25464	1.21466
24.2	1.00944	0.996903	1.15585	1.12398	1.20336	1.39817	1.11407	1.80868	1.24354	0.888145	1.1281	1.38448	1.1985				1.0188	1.04631	1.06644	1.23535	1.22526
24.25	1.01551	0.992024	1.15232	1.13457	1.22959	1.38659	1.16449	1.77783	1.23132	0.895491	1.13027	1.36851	1.20049				1.01561	1.04626	1.08128	1.22609	1.23383
24.3	1.03305	0.980263	1.14212	1.16557	1.25163	1.36856	1.23403	1.73529	1.19579	0.863903	1.13386	1.35372	1.19991				1.00627	1.05155	1.05865	1.23165	1.22147
24.35	1.04414	0.97519	1.14207	1.19246	1.26055	1.35348	1.29257	1.78081	1.13584	0.884472	1.13908	1.30047	1.21662				0.985615	1.04566	1.0342	1.25617	1.20979
24.4	1.04146	0.977193	1.15368	1.20868	1.26239	1.35661	1.30978	1.76206	1.07921	0.933691	1.13165	1.25728	1.22809				0.968897	1.04682	1.01483	1.27186	1.22618
24.45	1.0349	0.978292	1.16619	1.20194	1.23668	1.38732	1.29042	1.75596	1.01926	0.92708	1.1261	1.24367	1.23573				1.03946	1.05355	1.02949	1.24865	1.22921
24.5	1.04539	1.00391	1.1801	1.19417	1.1808	1.42429	1.25338	1.79891	0.992609	0.962341	1.11741	1.24367	1.23647				1.06773	1.07191	1.02406	1.21629	1.22257
24.55	1.05157	1.02204	1.18439	1.18922	1.17765	1.41583	1.2443	1.82332	0.992609	1.03727	1.12431	1.25047	1.23013				1.09108	1.07822	1.02877	1.19852	1.23652
24.6	1.04867	1.02656	1.17473	1.18333	1.20913	1.39358	1.22781	1.80191	0.980396	1.08943	1.11447	1.25935	1.22694				1.12009	1.08639	1.061	1.2019	1.27697
24.65	1.01889	1.03797	1.16321	1.16599	1.27157	1.35146	1.23307	1.8031	0.933763	1.07694	1.10333	1.27237	1.22207				1.14935	1.09334	1.11098	1.21574	1.30236
24.7	0.99185	1.0453	1.16899	1.15387	1.31328	1.327	1.23881	1.81309	0.931542	1.03507	1.10411	1.29751	1.21803				1.13362	1.10318	1.12583	1.22729	1.29891
24.75	0.987698	1.04921	1.17856	1.13286	1.32981	1.33233	1.24813	1.86182	0.949307	0.984379	1.11415	1.29248	1.21803				1.07855	1.11255	1.13199	1.21955	1.27646
24.8	0.982016	1.04841	1.18249	1.10691	1.38018	1.32313	1.23498	1.83686	1.06478	0.948383	1.12778	1.29012	1.21044				1.04732	1.11069	1.12674	1.19765	1.25376
24.85	0.99043	1.05642	1.18633	1.07856	1.37756	1.31467	1.17333	1.75113	1.15249	0.982176	1.13357	1.291	1.20185				1.02643	1.0888	1.14702	1.1751	1.21189
24.9	1.00802	1.06847	1.17233	1.06328	1.32981	1.3075	1.18528	1.71908	1.22133	1.02625	1.14288	1.24959	1.19687				1.01905	1.07827	1.16911	1.17204	1.19465
24.95	1.00901	1.07018	1.17016	1.09231	1.32745	1.30143	1.18217	1.77286	1.25464	0.994664	1.15679	1.20787	1.23694				1.04142	1.07961	1.17346	1.18392	1.19592
25	1.01545	1.05303	1.16483	1.1011	1.32299	1.29665	1.16114	1.79021	1.24021	0.960137	1.16108	1.21083	1.2869				1.05298	1.09093	1.17944	1.21639	1.20861
25.05	1.00791	1.03474	1.17576	1.10315	1.33847	1.29739	1.13032	1.84781	1.21689	0.887411	1.16842	1.23479	1.29518				1.05593	1.07293	1.1903	1.22457	1.22408
25.1	1.00223	1.02298	1.20386	1.09564	1.35001	1.3029	1.08658	1.83301	1.18913	0.872719	1.17446	1.2981	1.29984				1.01241	1.06421	1.21638	1.21716	1.23745
25.15	0.993271	1.01564	1.2268	1.08061	1.33322	1.35091	1.10785	1.88502	1.09143	0.848476	1.1843	1.35934	1.30649				1.01118	1.07284	1.22	1.22119	1.24157
25.2	0.991194	1.01971	1.21691	1.0503	1.32561	1.39505	1.13199	1.88918	1.09476	0.846272	1.20364	1.34721	1.32859				1.02839	1.08768	1.23213	1.25442	1.23383
25.25	1.00398	1.02799	1.20734	1.04611	1.29151	1.41988	1.17572	1.91994	1.09365	0.847742	1.2045	1.34987	1.33236				1.04683	1.08954	1.22869	1.30455	1.21265
25.3	0.992069	1.02443	1.22576	1.04202	1.26685	1.37813	1.23905	1.96212	1.14916	0.849211	1.19446	1.38123	1.34263				1.01413	1.11501	1.23557	1.35031	1.20542
25.35	0.998734	1.02223	1.24672	1.03339	1.26685	1.36157	1.26223	2.01708	1.16804	0.861699	1.18834	1.40223	1.34394				1.03257	1.13008	1.21257	1.35489	1.20256
25.4	1.00993	1.01454	1.25602	1.04586	1.30226	1.35937	1.26175	2.00338	1.1536	0.845538	1.18499	1.41407	1.32938				1.06011	1.13908	1.1932	1.34007	1.2298
25.45	1.02616	1.02353	1.26686	1.06089	1.33217	1.37905	1.2584	1.99706	1.16915	0.828642	1.17446	1.46288	1.3057				1.08518	1.13022	1.21312	1.33528	1.23779
25.5	1.036	1.02685	1.26271	1.08556	1.31354	1.42576	1.29473	1.93952	1.13362	0.792646	1.16573	1.50134	1.29769				1.0665	1.12122	1.18722	1.3027	1.22559
25.55	1.0502	1.01105	1.25304	1.07916	1.30987	1.43919	1.32268	1.91827	1.14916	0.755181	1.16006	1.44602	1.28921				1.09723	1.1189	1.15191	1.29845	1.20928
25.6	1.05627	0.989601	1.26289	1.09214	1.33086	1.47358	1.33344	1.99825	1.17137	0.736815	1.15271	1.36171	1.30874				1.12895	1.12206	1.12601	1.30008	1.19877
25.65	1.0867	0.976709	1.24984	1.08454	1.31669	1.57823	1.36833	2.0423	1.2613	0.819092	1.14806	1.34041	1.29151				1.1732	1.11626	1.13525	1.30564	1.17767
25.7	1.10238	0.967727	1.24162	1.09504	1.34712	1.63985	1.41039	1.96711	1.28129	1.02699	1.14475	1.39218	1.27496				1.17418	1.09784	1.1329	1.31021	1.18683
25.75	1.10369	0.965982	1.24378	1.11664	1.39303	1.64297	1.43094	1.86833	1.3368	1.20991	1.14157	1.39957	1.27067				1.14665	1.09641	1.13597	1.32558	1.2013
25.8	1.09462	0.957484	1.25291	1.12142	1.42058	1.62421	1.43141	1.87934	1.31238	1.27529	1.14312	1.3765	1.28266				1.15574	1.09872	1.13941	1.31076	1.21281
25.85	1.06856	0.94149	1.26899	1.13491	1.38333	1.59773	1.4068	1.95996	1.28129	1.26574	1.16332	1.39188	1.27905				1.14689	1.10313	1.13235	1.31261	1.21315
25.9	1.06501	0.944463	1.27364	1.12988	1.3626	1.56793	1.33774	2.02786	1.17914	1.22901	1.18128	1.44454	1.29444				1.12403	1.10754	1.11678	1.31054	1.20256
25.95	1.07675	0.95099	1.25756	1.12185	1.31879	1.52434	1.34467	2.06769	1.14472	1.21137	1.19123	1.44424	1.28235				1.10633	1.1087	1.1003	1.31337	1.20424
26	1.07495	0.957193	1.25476	1.13594	1.40405	1.49271	1.39366	2.08317	1.16137	1.20182	1.20401	1.36703	1.28811				1.0697	1.11009	1.11805	1.33713	1.20172
26.05	1.0549	0.962395	1.25069	1.14729	1.44445	1.50154	1.3927	2.07877	1.21467	1.17464	1.1958	1.38448	1.30832				1.11641	1.11751	1.14086	1.3222	1.21239
26.1	1.04834	0.965206	1.25611	1.14567	1.41113	1.4951	1.38171	2.07191	1.33014	1.15628	1.19797	1.42501	1.33367				1.13534	1.11644	1.12294	1.3258	1.23249
26.15	1.04425	0.976224	1.24392	1.15301	1.38123	1.49289	1.37526	2.10802	1.41674	1.11147	1.19748	1.44927	1.33839				1.11936	1.101	1.12656	1.35086	1.23686
26.2	1.03698	0.984237	1.24916	1.15506	1.37283	1.53023	1.30237	2.21217	1.52	1.08723	1.19976	1.44927	1.33289				1.14075	1.07391	1.14322	1.33593	1.25115
26.25	1.02283	1.0002	1.26045	1.149	1.37205	1.53667	1.26127	2.22868	1.54443	1.12469	1.18895	1.41762	1.33561				1.13878	1.06547	1.17762	1.34105	1.27192
26.3	1.02212	1.01251	1.27888	1.149	1.33374	1.53391	1.23092	2.15998	1.48891	1.17905	1.18107	1.3978	1.34504				1.14394	1.09845	1.17111	1.34781	1.26822
26.35	1.04015	1.01448	1.27269	1.1543	1.31223	1.54494	1.21993	2.11356	1.38566	1.15628	1.19919	1.37443	1.35713				1.18131	1.12948	1.19048	1.33277	1.27444
26.4	1.0567	1.01157	1.27743	1.15301	1.29675	1.54494	1.19866	2.05125	1.32903	1.11147	1.21307	1.34336	1.3807				1.15574	1.13783	1.21113	1.31021	1.28537
26.45	1.06042	1.01315	1.28213	1.16283	1.33952	1.55267	1.1664	1.98585	1.26463	1.10118	1.19927	1.32887	1.38343				1.14493	1.14172	1.18849	1.32612	1.29773
26.5	1.06135	1.02114	1.28723	1.16958	1.40904	1.59276	1.13557	2.01192	1.19024	1.09237	1.18491	1.32946	1.38379				1.17394	1.14316	1.12565	1.35772	1.28016
26.55	1.07632	1.02776	1.29342	1.18563	1.40746	1.65254	1.12673	1.94016	1.15693	1.1291	1.18054	1.38005	1.40689				1.18377	1.14256	1.09939	1.34432	1.27554
26.6	1.09211	1.03816	1.30638	1.2016	1.41586	1.72096	1.16234	1.91752	1.16693	1.21872	1.19233	1.43241	1.42988				1.20221	1.13634	1.10863	1.33299	1.30269
26.65	1.10019	1.05839	1.31162	1.20083	1.47174	1.77779	1.20679	1.91232	1.12807	1.31569	1.2087	1.47856	1.42993				1.19041	1.13574	1.09088	1.32928	1.33086
26.7	1.10352	1.07209	1.31596	1.18768	1.51686	1.7719	1.32388	1.94166	1.16804	1.31716	1.21392	1.4901	1.45104				1.18746	1.1272	1.08201	1.34661	1.33565
26.75	1.10363	1.06824	1.30657	1.20621	1.55595	1.78625	1.42879	1.99743	1.35346	1.25692	1.20996	1.53122	1.44559				1.21303	1.13147	1.10338	1.32961	1.36197
26.8	1.11631	1.06695	1.32011	1.23208	1.58192	1.80832	1.44193	2.10091	1.49891	1.17024	1.20025	1.54542	1.43784				1.19483	1.14525	1.12891	1.30182	1.39745
26.85	1.1203	1.07186	1.31591	1.26717	1.60264	1.81752	1.46009	2.17152	1.55109	1.09971	1.2038	1.53713	1.42527				1.16976	1.15485	1.13597	1.28297	1.42082
26.9	1.11762	1.07364	1.31235	1.27434	1.59346	1.82267	1.45698	2.21735	1.63658	1.08282	1.21649	1.54394	1.41983				1.18082	1.17053	1.15463	1.28635	1.4336
26.95	1.11746	1.06753	1.29776	1.25069	1.56224	1.80611	1.42162	2.35575	1.6055	1.01229	1.2271	1.56169	1.40385				1.17492	1.17002	1.17436	1.29169	1.43343
27	1.12385	1.05794	1.31203	1.24113	1.54703	1.77393	1.37358	2.39177	1.57441	0.957933	1.22853	1.62322	1.40186				1.16927	1.17577	1.17092	1.28188	1.43116
27.05	1.13882	1.05438	1.32161	1.22422	1.54991	1.75866	1.32149	2.39653	1.56108	0.953526	1.22829	1.65931	1.41265				1.15501	1.17429	1.18704	1.28297	1.44075
27.1	1.15434	1.0592	1.32183	1.21176	1.59058	1.73843	1.28134	2.40465	1.55775	0.990991	1.23461	1.71286	1.42255				1.19729	1.18482	1.20624	1.31653	1.44647
27.15	1.16761	1.0487	1.30589	1.20185	1.60212	1.72243	1.2302	2.44665	1.52222	0.998337	1.23833	1.7099	1.42889				1.25703	1.18936	1.2305	1.37766	1.41569
27.2	1.18395	1.05668	1.29875	1.20629	1.58717	1.7331	1.20487	2.52505	1.45116	0.984379	1.24041	1.70221	1.43292				1.28334	1.20754	1.2334	1.40153	1.39972
27.25	1.16903	1.06136	1.29794	1.21569	1.54231	1.69576	1.19723	2.51363	1.3801	1.04462	1.2493	1.66464	1.43339				1.28629	1.21742	1.20805	1.39434	1.39551
27.3	1.14625	1.07199	1.30977	1.22755	1.50164	1.66891	1.19101	2.47205	1.25686	1.06666	1.24865	1.59334	1.42758				1.27769	1.21079	1.19465	1.39325	1.40148
27.35	1.13773	1.08207	1.3226	1.25018	1.4943	1.67829	1.15827	2.52068	1.26241	1.15407	1.25293	1.57648	1.42061				1.26908	1.19061	1.18306	1.36154	1.38677
27.4	1.1409	1.06899	1.3305	1.27503	1.48118	1.65144	1.16807	2.54412	1.19135	1.17464	1.24232	1.57737	1.41962				1.24277	1.17521	1.1405	1.35685	1.41132
27.45	1.15811	1.04905	1.32395	1.28954	1.49954	1.65364	1.18002	2.55717	1.27796	1.17832	1.23278	1.61701	1.42302				1.23761	1.15847	1.10302	1.36383	1.44377
27.5	1.15182	1.03299	1.32684	1.28929	1.51712	1.66652	1.20105	2.56382	1.33902	1.22607	1.23429	1.65517	1.43533				1.20319	1.15652	1.08726	1.37124	1.45042
27.55	1.13336	1.02498	1.317	1.30397	1.53444	1.67056	1.21897	2.48158	1.2935	1.21872	1.22874	1.67677	1.45471				1.1909	1.16649	1.09469	1.36622	1.43343
27.6	1.12281	1.01855	1.31257	1.32446	1.48643	1.70312	1.22065	2.49261	1.31016	1.25178	1.21951	1.70842	1.46932				1.16214	1.17554	1.08708	1.36339	1.42225
27.65	1.13084	1.00395	1.30295	1.32387	1.45573	1.7719	1.21754	2.46513	1.36567	1.20697	1.22682	1.78445	1.4645				1.17099	1.18032	1.07169	1.37799	1.40014
27.7	1.13418	1.00042	1.31343	1.31593	1.45363	1.83389	1.2314	2.47243	1.37788	1.1313	1.23151	1.78149	1.47157				1.15427	1.18658	1.09124	1.37745	1.3745
27.75	1.14865	1.01748	1.3184	1.31584	1.53627	1.87085	1.2443	2.54977	1.34791	1.16069	1.22151	1.73889	1.47744				1.14124	1.18751	1.10157	1.40164	1.35448
27.8	1.15494	1.04666	1.31808	1.29902	1.53312	1.91683	1.2866	2.56789	1.29239	1.19889	1.21964	1.7096	1.46796				1.13878	1.17619	1.09124	1.41068	1.33809
27.85	1.15958	1.05677	1.32386	1.27588	1.5103	1.95233	1.28564	2.67027	1.2935	1.19595	1.21115	1.6741	1.44706				1.13337	1.16742	1.08273	1.41766	1.32943
27.9	1.16887	1.06055	1.32558	1.24847	1.52604	1.93762	1.25888	2.75259	1.29128	1.15261	1.20678	1.62618	1.44407				1.16484	1.1593	1.09269	1.41918	1.3597
27.95	1.15909	1.06207	1.32161	1.2238	1.5389	1.9275	1.23618	2.74258	1.33347	1.11955	1.19376	1.62292	1.48424				1.18795	1.14627	1.07078	1.43389	1.39812
28	1.16625	1.06068	1.30751	1.22935	1.55149	1.91831	1.25816	2.68489	1.42563	1.09824	1.20801	1.65902	1.49639				1.20147	1.14812	1.11442	1.43683	1.39619
28.05	1.17242	1.06294	1.31095	1.23814	1.56854	1.92677	1.30476	2.61349	1.48336	1.0336	1.22555	1.63535	1.47723				1.23958	1.14372	1.15354	1.4692	1.37929
28.1	1.16947	1.06036	1.31975	1.22807	1.59845	1.90488	1.36092	2.58895	1.40231	0.985849	1.25396	1.61937	1.46932				1.27867	1.12952	1.18777	1.51943	1.39593
28.15	1.16597	1.07186	1.33552	1.21791	1.57746	1.85357	1.3657	2.58398	1.37455	1.01964	1.26208	1.63772	1.46492				1.30768	1.12155	1.20624	1.55441	1.40956
28.2	1.17368	1.06446	1.32942	1.20894	1.59556	1.79545	1.35972	2.57509	1.4012	1.11073	1.26591	1.69333	1.47995				1.30571	1.11626	1.2209	1.55811	1.41267
28.25	1.17947	1.04837	1.32513	1.20143	1.61734	1.77246	1.35805	2.57186	1.37677	1.19007	1.2724	1.7167	1.52483				1.27695	1.12456	1.21257	1.54242	1.4468
28.3	1.16723	1.03984	1.32346	1.20885	1.63071	1.78625	1.37502	2.57381	1.27352	1.21578	1.28224	1.74806	1.5472				1.244	1.133	1.20117	1.52248	1.49439
28.35	1.17433	1.02957	1.32237	1.20288	1.68345	1.84216	1.40489	2.52583	1.21467	1.22313	1.29325	1.80811	1.55468				1.2322	1.13824	1.18595	1.56836	1.5197
28.4	1.1851	1.04139	1.33701	1.20843	1.74562	1.85651	1.38601	2.57414	1.15249	1.25986	1.30452	1.8661	1.56453				1.20639	1.15731	1.15209	1.61042	1.554
28.45	1.17794	1.05904	1.36582	1.25402	1.79809	1.86589	1.38219	2.52257	1.14805	1.24296	1.30839	1.85929	1.5715				1.19582	1.17211	1.14213	1.64627	1.54156
28.5	1.15335	1.07513	1.37517	1.28305	1.77448	1.88391	1.42448	2.41886	1.08698	1.18052	1.30599	1.87349	1.57804				1.17984	1.17169	1.14213	1.64376	1.51751
28.55	1.14133	1.09215	1.37897	1.28664	1.78969	1.88134	1.51959	2.32133	1.03147	1.1864	1.29113	1.85545	1.57134				1.15968	1.17916	1.15716	1.61183	1.50372
28.6	1.14805	1.11089	1.40584	1.30047	1.78025	1.85062	1.55162	2.32483	1.06145	1.1864	1.28591	1.88325	1.57213				1.14493	1.21074	1.18577	1.57598	1.49296
28.65	1.161	1.13429	1.41925	1.30346	1.73749	1.81365	1.53704	2.36881	1.14472	1.21064	1.27885	1.88207	1.5716				1.11764	1.24113	1.18541	1.52466	1.49414
28.7	1.14614	1.13619	1.41614	1.2816	1.68843	1.81899	1.52772	2.42127	1.23688	1.2437	1.27656	1.84391	1.54913				1.08125	1.25602	1.23883	1.51257	1.46908
28.75	1.13308	1.11684	1.43158	1.22832	1.67899	1.8497	1.49498	2.45204	1.27352	1.23709	1.27501	1.81344	1.53347				1.07265	1.28074	1.26581	1.55299	1.44705
28.8	1.13554	1.10708	1.44423	1.21517	1.68528	1.87858	1.47323	2.5303	1.21689	1.27308	1.27252	1.80456	1.50734				1.09256	1.29679	1.27306	1.56759	1.44756
28.85	1.14882	1.10656	1.44315	1.24344	1.68738	1.90525	1.41947	2.58263	1.16582	1.28998	1.26012	1.76344	1.50037				1.08813	1.31047	1.32938	1.55888	1.47993
28.9	1.15767	1.09529	1.46429	1.26077	1.69814	1.9207	1.35471	2.69894	1.21467	1.27235	1.25191	1.77409	1.51823				1.05667	1.28965	1.35346	1.55779	1.49893
28.95	1.15958	1.09403	1.46853	1.27947	1.69027	1.90745	1.32555	2.8046	1.19024	1.2863	1.26497	1.79746	1.52572				1.02421	1.27754	1.37936	1.57522	1.51255
29	1.16515	1.10446	1.4613	1.29074	1.67216	1.93541	1.30094	2.87602	1.16804	1.2459	1.26595	1.78859	1.51546				1.03011	1.26835	1.4134	1.55321	1.49582
29.05	1.18231	1.11797	1.46397	1.29577	1.61392	1.95178	1.3093	2.92671	1.17581	1.16656	1.26665	1.73268	1.5219				1.01463	1.2671	1.4096	1.53817	1.49985
29.1	1.18706	1.11325	1.46388	1.32745	1.63491	1.96484	1.35853	2.9223	1.19579	1.13204	1.27383	1.68889	1.50891				0.995695	1.27587	1.39366	1.52695	1.50498
29.15	1.16581	1.1074	1.48194	1.35443	1.69682	1.99261	1.39605	2.85653	1.10919	1.05564	1.27962	1.7312	1.49493				1.01364	1.27169	1.37356	1.53447	1.48758
29.2	1.15035	1.118	1.47043	1.35879	1.76871	1.96796	1.4154	2.82165	1.12362	1.03066	1.26816	1.74747	1.47634				1.04732	1.26529	1.32087	1.55866	1.47766
29.25	1.15832	1.14265	1.45534	1.36656	1.82065	1.9516	1.43882	2.79338	1.21134	1.00789	1.2713	1.79806	1.47194				1.07953	1.27596	1.2861	1.54438	1.46782
29.3	1.15958	1.15118	1.43032	1.37484	1.81435	1.95417	1.45627	2.78518	1.24465	1.01744	1.28436	1.81728	1.46209				1.11592	1.29229	1.30077	1.54711	1.45597
29.35	1.17493	1.14417	1.40421	1.36135	1.76346	1.96502	1.47156	2.80957	1.19468	1.02772	1.28419	1.82734	1.48644				1.13534	1.28876	1.29425	1.55343	1.44899
29.4	1.19089	1.14143	1.3983	1.3406	1.76582	1.98268	1.51338	2.77709	1.10364	1.01891	1.27881	1.8377	1.50278				1.13952	1.27002	1.27577	1.56269	1.47455
29.45	1.1987	1.14026	1.40485	1.32762	1.78864	1.97367	1.51553	2.76241	1.12251	1.05858	1.27575	1.84154	1.52536				1.14812	1.28362	1.27016	1.5422	1.49019
29.5	1.20957	1.13959	1.3852	1.3289	1.80727	1.96649	1.4957	2.74	1.12696	1.07474	1.27709	1.88769	1.51436				1.18033	1.28927	1.2841	1.5446	1.51112
29.55	1.22591	1.1275	1.37897	1.34128	1.85449	1.93762	1.49761	2.79272	1.20357	1.12102	1.28207	1.95721	1.51912				1.22704	1.28283	1.26237	1.56389	1.53937
29.6	1.22908	1.12647	1.38497	1.33044	1.91011	1.9275	1.49092	2.78862	1.34902	1.08282	1.28219	1.97674	1.52352				1.22532	1.27865	1.27252	1.5944	1.51608
29.65	1.21329	1.13761	1.40028	1.32481	1.95497	1.95785	1.4663	2.79007	1.37788	1.04682	1.28885	2.00011	1.52096				1.26539	1.27429	1.31507	1.62709	1.50624
29.7	1.18204	1.14246	1.42644	1.32942	1.9652	2.01505	1.46702	2.7661	1.3046	1.04462	1.31227	2.07939	1.49199				1.28949	1.2633	1.31362	1.63504	1.50532
29.75	1.15641	1.1402	1.43466	1.33121	1.91194	2.10517	1.43834	2.71297	1.23576	1.09237	1.321	2.11045	1.48241				1.29957	1.27977	1.31272	1.66457	1.52045
29.8	1.15029	1.14159	1.44193	1.33548	1.85082	2.09266	1.42831	2.6701	1.17359	1.06959	1.32084	2.08708	1.5021				1.32317	1.29183	1.34006	1.69574	1.54332
29.85	1.1516	1.14475	1.45426	1.34009	1.81908	2.06839	1.41708	2.60167	1.17248	1.06519	1.31149	2.1211	1.50854				1.31997	1.30013	1.34042	1.71927	1.55686
29.9	1.17373	1.14201	1.44708	1.35759	1.8621	2.06839	1.43691	2.60988	1.15249	1.11294	1.29321	2.14063	1.51294				1.32464	1.3236	1.32865	1.71023	1.5693
29.95	1.21569	1.13668	1.43669	1.38398	1.93582	2.05073	1.47921	2.72166	1.15249	1.15628	1.27032	2.15483	1.49645				1.30375	1.31915	1.31978	1.7257	1.54912
30	1.23645	1.13454	1.43127	1.39132	1.94474	2.05312	1.49092	2.74685	1.16915	1.22827	1.24159	2.13501	1.49723				1.3244	1.32012	1.33083	1.72156	1.56165
30.05	1.23159	1.12585	1.44224	1.36075	1.88597	2.08733	1.51027	2.86981	1.13029	1.24223	1.22592	2.08767	1.50724				1.32907	1.30648	1.34604	1.72309	1.6015
30.1	1.21952	1.12553	1.46148	1.38269	1.81357	2.14324	1.53823	2.91797	1.05923	1.25986	1.23098	2.09684	1.53038				1.31874	1.30365	1.31779	1.72461	1.63791
30.15	1.22465	1.13303	1.46559	1.42709	1.75218	2.12007	1.53728	2.89572	1.01037	1.31495	1.24926	2.08294	1.52771				1.27498	1.29674	1.30095	1.73736	1.64354
30.2	1.25536	1.14947	1.44256	1.43042	1.73277	2.05367	1.49426	2.8971	0.955969	1.36417	1.25775	2.1072	1.53609				1.27498	1.29568	1.27342	1.75011	1.6506
30.25	1.27459	1.15558	1.45205	1.42137	1.82249	2.06066	1.51505	2.83609	1.02703	1.33038	1.2704	2.10306	1.55945				1.2499	1.29299	1.23865	1.77474	1.66565
30.3	1.28224	1.16282	1.47743	1.40959	1.80806	2.11216	1.60706	2.81867	1.10586	1.3414	1.28893	2.06075	1.57391				1.22876	1.2774	1.22996	1.80296	1.66347
30.35	1.29743	1.15942	1.48262	1.40438	1.77894	2.11988	1.67062	2.81363	1.14694	1.34581	1.31035	1.98265	1.59061				1.25482	1.28185	1.25386	1.80133	1.64321
30.4	1.30387	1.15319	1.48429	1.41437	1.73486	2.15115	1.67253	2.73566	1.16249	1.31716	1.30913	1.92822	1.61848				1.29907	1.28454	1.27396	1.81015	1.61109
30.45	1.30529	1.16463	1.50137	1.43273	1.72909	2.19051	1.67922	2.8213	1.16471	1.25251	1.3221	1.88444	1.63482				1.30055	1.28273	1.30819	1.78531	1.58839
30.5	1.32015	1.15959	1.53538	1.45092	1.78707	2.18095	1.6668	2.88194	1.18802	1.22166	1.34394	1.83799	1.64073				1.3421	1.2967	1.34984	1.74891	1.59982
30.55	1.30792	1.14398	1.55195	1.44212	1.7834	2.12963	1.65509	2.92648	1.16249	1.17685	1.35977	1.78652	1.63749				1.31186	1.30305	1.36433	1.70282	1.59234
30.6	1.29606	1.14013	1.54586	1.44246	1.77028	2.11878	1.62498	2.87712	1.2291	1.19962	1.36487	1.79746	1.62947				1.27301	1.3281	1.33608	1.69596	1.60823
30.65	1.28082	1.1466	1.53745	1.43768	1.76608	2.13386	1.61542	2.87709	1.36123	1.15187	1.33194	1.82231	1.61638				1.22409	1.3524	1.34495	1.71797	1.61882
30.7	1.28896	1.16159	1.53524	1.45911	1.7771	2.15777	1.5963	3.02303	1.41119	1.15187	1.32496	1.90396	1.62942				1.22384	1.36446	1.35183	1.73802	1.60487
30.75	1.30513	1.16866	1.53903	1.46705	1.76267	2.18665	1.58483	3.10073	1.35679	1.15261	1.33247	1.90071	1.6532				1.21426	1.37319	1.36795	1.76145	1.59848
30.8	1.31185	1.17551	1.5384	1.482	1.77474	2.15685	1.54851	3.08816	1.27907	1.07106	1.34863	1.8868	1.67546				1.28039	1.3788	1.35908	1.76461	1.60924
30.85	1.30595	1.18614	1.52725	1.48686	1.76031	2.0842	1.50549	3.1088	1.30793	1.01376	1.35761	1.91254	1.68818				1.29367	1.37666	1.34676	1.739	1.5968
30.9	1.31895	1.18172	1.51772	1.47568	1.79232	2.00033	1.49474	3.06157	1.33236	1.00054	1.36279	1.86935	1.66514				1.23564	1.3557	1.29696	1.70522	1.59074
30.95	1.32168	1.16902	1.51871	1.47551	1.79783	1.97367	1.5141	3.05954	1.33902	1.00274	1.36361	1.8516	1.65555				1.18549	1.34503	1.25151	1.7111	1.57737
31	1.29901	1.15012	1.50661	1.46304	1.84636	1.95399	1.51601	3.06485	1.30349	1.03654	1.36854	1.88473	1.65131				1.2118	1.34897	1.26491	1.7159	1.58124
31.05	1.293	1.1319	1.49834	1.46082	1.85528	1.92769	1.5681	3.00102	1.31904	0.997602	1.37214	1.90899	1.66001				1.28432	1.36678	1.27686	1.70304	1.58889
31.1	1.28557	1.13723	1.49631	1.46808	1.85292	1.98213	1.59989	2.99908	1.33014	1.05123	1.36622	1.87379	1.67284				1.29293	1.36613	1.30547	1.6807	1.58158
31.15	1.2735	1.14647	1.48447	1.48217	1.88387	1.98967	1.64601	3.07104	1.37455	1.0909	1.37287	1.85426	1.67755				1.29957	1.36544	1.31851	1.69476	1.54694
31.2	1.28437	1.15626	1.49789	1.49181	1.87653	2.01597	1.68137	3.15144	1.42007	1.08061	1.37246	1.82912	1.68609				1.30571	1.38	1.32485	1.69999	1.53929
31.25	1.28235	1.16786	1.50819	1.49036	1.84767	2.07813	1.6699	3.19337	1.4556	1.05196	1.36434	1.8374	1.68944				1.29391	1.3923	1.34622	1.71862	1.54467
31.3	1.30027	1.17745	1.51984	1.48439	1.81147	2.13441	1.64338	3.30038	1.64214	1.0549	1.36034	1.81936	1.6896				1.30768	1.38525	1.36795	1.73998	1.54492
31.35	1.3231	1.17787	1.52932	1.4767	1.80701	2.1655	1.65604	3.28869	1.76316	1.05564	1.34998	1.81078	1.67514				1.3271	1.37105	1.39203	1.73475	1.56199
31.4	1.3443	1.17684	1.53791	1.47901	1.80884	2.14563	1.64338	3.28578	1.8109	1.0718	1.33692	1.8232	1.65854				1.3743	1.39387	1.3933	1.71927	1.60041
31.45	1.34102	1.17732	1.52919	1.49771	1.83639	2.08935	1.64051	3.16902	1.84088	1.06298	1.32264	1.84332	1.66294				1.36324	1.41725	1.41521	1.75763	1.64817
31.5	1.33387	1.16388	1.52119	1.49173	1.84977	2.04319	1.60562	3.09634	1.86642	1.05858	1.32639	1.8584	1.69829				1.33595	1.41771	1.41177	1.78422	1.69306
31.55	1.31567	1.15442	1.51288	1.50368	1.90119	2.03657	1.60275	3.02003	1.973	1.09971	1.33382	1.84095	1.72181				1.30104	1.42138	1.41467	1.78433	1.72207
31.6	1.31551	1.1443	1.48357	1.53032	1.91903	2.05753	1.58866	2.97868	1.91305	1.13351	1.32831	1.84923	1.72495				1.25875	1.4134	1.39783	1.74336	1.72812
31.65	1.31567	1.14114	1.49129	1.53143	1.94264	2.10535	1.66608	2.93543	1.89084	1.13497	1.31921	1.9081	1.72804				1.25703	1.39995	1.40706	1.72538	1.72098
31.7	1.30917	1.13855	1.49373	1.52725	1.91955	2.09064	1.71507	2.8668	1.80313	1.13424	1.30464	1.93798	1.72238				1.26392	1.42337	1.45107	1.72113	1.71156
31.75	1.30021	1.1391	1.50475	1.49181	1.87627	2.05073	1.75665	2.87024	1.75983	1.08355	1.29615	2.00218	1.72024				1.28162	1.43404	1.46538	1.70151	1.68709
31.8	1.30311	1.14666	1.50399	1.46893	1.79625	2.02057	1.77672	2.89932	1.72874	1.05637	1.29101	1.99656	1.69902				1.28506	1.41762	1.49815	1.6746	1.69433
31.85	1.30731	1.15719	1.49328	1.45006	1.70732	2.00548	1.75761	2.85234	1.73429	0.990991	1.2948	2.07111	1.67205				1.32415	1.42272	1.49707	1.68419	1.70282
31.9	1.30507	1.16143	1.5174	1.4469	1.67164	2.01045	1.73371	2.91655	1.67989	1.01009	1.30419	2.12702	1.66687				1.3448	1.43877	1.46954	1.73878	1.70912
31.95	1.31819	1.16094	1.5366	1.41693	1.68082	2.06158	1.70694	3.04044	1.80979	1.09237	1.32749	2.16577	1.67347				1.35709	1.44378	1.44002	1.79773	1.71694
32	1.34064	1.16372	1.55349	1.38184	1.75375	2.10168	1.71579	3.07539	1.87086	1.14085	1.33818	2.21488	1.6907				1.39446	1.44095	1.47968	1.85014	1.72073
32.05	1.35009	1.17593	1.5562	1.3838	1.83219	2.18003	1.74112	3.05946	1.87308	1.17464	1.35638	2.16814	1.68897				1.42126	1.44476	1.50159	1.87608	1.70694
32.1	1.3649	1.17913	1.53718	1.42607	1.84583	2.23024	1.71387	3.04766	1.82089	1.23782	1.34284	2.14773	1.67802				1.41659	1.45376	1.49254	1.86148	1.69525
32.15	1.37025	1.17454	1.52978	1.43854	1.81619	2.24734	1.695	3.02286	1.7243	1.23194	1.32582	2.12584	1.67017				1.40897	1.44156	1.47389	1.8618	1.68861
32.2	1.372	1.16026	1.5146	1.45075	1.77605	2.25507	1.63071	2.99218	1.64769	1.2819	1.32937	2.06608	1.66912				1.40725	1.44402	1.44654	1.86475	1.68558
32.25	1.38042	1.1632	1.52589	1.44972	1.78077	2.35089	1.60538	2.9266	1.57108	1.27969	1.33912	2.01224	1.66158				1.41856	1.44119	1.45089	1.86344	1.67541
32.3	1.36769	1.17461	1.56162	1.43674	1.78943	2.36781	1.66035	2.90223	1.49891	1.26206	1.34545	1.97112	1.67341				1.45961	1.41697	1.4201	1.85537	1.66776
32.35	1.36785	1.1801	1.5819	1.42436	1.81986	2.34133	1.695	2.91675	1.50113	1.37887	1.36063	1.93325	1.6775				1.50092	1.39661	1.39403	1.85407	1.65842
32.4	1.36976	1.19677	1.58262	1.42812	1.85816	2.29112	1.74805	3.01357	1.52333	1.51918	1.37116	1.93059	1.69452				1.52673	1.4032	1.38298	1.84175	1.65439
32.45	1.37752	1.20379	1.57711	1.40583	1.85213	2.29148	1.78413	3.0263	1.51223	1.55076	1.35985	1.92704	1.70688				1.53337	1.41744	1.41105	1.87956	1.65187
32.5	1.37883	1.21623	1.58027	1.41608	1.86026	2.29259	1.82499	2.95788	1.48891	1.52505	1.35226	1.93059	1.72065				1.5137	1.43613	1.42843	1.90408	1.66137
32.55	1.3949	1.22482	1.57725	1.44024	1.86787	2.25415	1.79895	2.90526	1.45116	1.44131	1.36373	1.92437	1.73684				1.4724	1.44782	1.40725	1.90757	1.66935
32.6	1.39582	1.2411	1.58935	1.47457	1.88335	2.21571	1.71698	3.01908	1.58773	1.41339	1.37279	1.87675	1.73684				1.42642	1.45955	1.3703	1.9079	1.65683
32.65	1.4103	1.2634	1.58953	1.47815	1.89437	2.21718	1.67229	3.14695	1.73207	1.37372	1.36761	1.89065	1.75213				1.38119	1.46322	1.35527	1.9006	1.64464
32.7	1.41331	1.27561	1.57124	1.46979	1.93529	2.19915	1.69762	3.2465	1.75317	1.35903	1.36046	1.84539	1.75208				1.35709	1.45204	1.33952	1.8764	1.65498
32.75	1.41298	1.26369	1.5697	1.46543	1.929	2.17322	1.69906	3.26202	1.72763	1.29806	1.35879	1.83503	1.77025				1.38315	1.44105	1.30982	1.8715	1.65666
32.8	1.4173	1.25206	1.58009	1.48678	1.91981	2.18297	1.64935	3.25476	1.67322	1.27382	1.34928	1.84923	1.78816				1.40479	1.44425	1.34821	1.86464	1.65901
32.85	1.41353	1.24824	1.59911	1.49557	1.9812	2.21571	1.64123	3.30466	1.61438	1.27014	1.35349	1.89124	1.78298				1.37111	1.46721	1.4125	1.85788	1.65775
32.9	1.39785	1.24941	1.60362	1.52187	1.9938	2.24348	1.61685	3.23732	1.56552	1.22827	1.35079	1.92201	1.76648				1.34751	1.49986	1.47045	1.84633	1.66599
32.95	1.3991	1.25005	1.58569	1.56191	2.01426	2.23594	1.61494	3.20435	1.59661	1.20623	1.35189	1.91461	1.75553				1.32022	1.52551	1.4853	1.85614	1.65195
33	1.40593	1.23768	1.57788	1.55961	2.06673	2.1815	1.60801	3.16866	1.58218	1.22974	1.34887	1.87083	1.76009				1.31653	1.51614	1.50413	1.86475	1.66204
33.05	1.40981	1.23484	1.5548	1.52836	2.10686	2.13349	1.60586	3.18643	1.52111	1.29512	1.35279	1.82853	1.75281				1.37603	1.50812	1.51137	1.84807	1.69063
33.1	1.41314	1.23742	1.55972	1.51734	2.17402	2.12945	1.6202	3.10859	1.44894	1.30687	1.34288	1.77143	1.74008				1.43528	1.5019	1.51662	1.85123	1.69937
33.15	1.41194	1.23338	1.57119	1.51752	2.21416	2.13699	1.6006	3.00312	1.34457	1.27529	1.3443	1.78859	1.73354				1.45617	1.49657	1.559	1.84143	1.69382
33.2	1.38217	1.23703	1.5763	1.5334	2.20262	2.11437	1.64672	2.98789	1.29683	1.26133	1.34333	1.88769	1.73254				1.49575	1.49249	1.54668	1.87019	1.69609
33.25	1.36058	1.24692	1.57426	1.54578	2.19711	2.09873	1.72821	3.00731	1.26685	1.24737	1.36512	1.91935	1.75045				1.54787	1.49954	1.53509	1.88392	1.69794
33.3	1.34343	1.24162	1.56324	1.56132	2.16274	2.10002	1.76501	3.09823	1.21467	1.28851	1.36887	1.95692	1.76596				1.57393	1.50956	1.55827	1.86267	1.71921
33.35	1.35059	1.23022	1.56284	1.56857	2.08824	2.09892	1.81902	3.28271	1.14694	1.28557	1.36536	1.96668	1.77329				1.5614	1.52992	1.55447	1.83631	1.75814
33.4	1.34452	1.22556	1.5786	1.54176	2.01688	2.07979	1.78748	3.43693	1.10808	1.22313	1.37654	1.97319	1.80215				1.57123	1.52589	1.56769	1.83293	1.78042
33.45	1.33114	1.21852	1.58727	1.52452	1.97622	2.06397	1.7999	3.53388	1.11807	1.21137	1.38536	2.00395	1.82378				1.57516	1.51536	1.5561	1.82432	1.80421
33.5	1.30917	1.21025	1.58325	1.52366	1.96336	2.03399	1.82571	3.55561	1.14028	1.23856	1.3792	2.05277	1.81267				1.60368	1.50167	1.54976	1.85679	1.78177
33.55	1.30289	1.20563	1.58863	1.52896	2.04758	2.07703	1.83694	3.48257	1.13251	1.23709	1.3772	2.03235	1.82016				1.60491	1.48006	1.56099	1.90277	1.7726
33.6	1.30934	1.19875	1.58547	1.50949	2.0258	2.14674	1.84172	3.37896	1.067	1.26206	1.39156	2.0007	1.81398				1.60196	1.47161	1.57077	1.93318	1.74813
33.65	1.31627	1.20692	1.58587	1.51973	2.01426	2.178	1.79369	3.3241	1.03369	1.29292	1.39597	2.0149	1.80592				1.61475	1.49323	1.56769	1.95214	1.73031
33.7	1.32786	1.21807	1.59603	1.52913	2.04548	2.14527	1.7349	3.29114	0.988168	1.35683	1.38964	2.04803	1.80251				1.62778	1.53354	1.54469	1.95214	1.75629
33.75	1.33299	1.22388	1.609	1.55107	2.04312	2.12209	1.72272	3.24307	0.962631	1.37225	1.38519	2.12169	1.77554				1.68039	1.56531	1.54035	1.95334	1.74889
33.8	1.35742	1.22747	1.62869	1.53971	1.99484	2.13184	1.74566	3.18037	0.92266	1.42147	1.37883	2.10394	1.77339				1.67719	1.57417	1.53419	1.98548	1.71518
33.85	1.37736	1.21584	1.64635	1.5024	1.98986	2.12393	1.74422	3.13621	0.900454	1.37887	1.37389	2.09773	1.78774				1.64548	1.56601	1.51228	2.00542	1.70332
33.9	1.38326	1.22466	1.65782	1.4884	2.04495	2.10903	1.7901	3.2378	0.901564	1.3201	1.38442	2.10306	1.79288				1.58598	1.57255	1.51173	1.99496	1.72829
33.95	1.37473	1.23858	1.67548	1.47969	2.1268	2.10701	1.83168	3.28894	1.02592	1.24443	1.38874	2.09714	1.80728				1.56976	1.56156	1.4987	1.95279	1.7636
34	1.35856	1.24249	1.67684	1.48515	2.14779	2.11621	1.81591	3.3411	1.12807	1.15848	1.39087	2.05779	1.80194				1.61671	1.55144	1.51318	1.90463	1.73914
34.05	1.3531	1.23574	1.67146	1.47645	2.12838	2.12062	1.78891	3.38887	1.25131	1.11881	1.39189	2.02082	1.80785				1.66908	1.54694	1.52242	1.87837	1.72073
34.1	1.35277	1.2202	1.66541	1.47107	2.1331	2.11602	1.77529	3.35346	1.37455	1.16069	1.39332	2.00277	1.81974				1.6649	1.5559	1.53672	1.90321	1.71543
34.15	1.3455	1.21687	1.6534	1.45715	2.16851	2.10315	1.73538	3.34225	1.46227	1.20182	1.37691	2.04093	1.8519				1.65457	1.59685	1.57023	1.92348	1.71585
34.2	1.34316	1.23497	1.64689	1.49045	2.22177	2.1368	1.69117	3.37232	1.49669	1.17391	1.37748	2.12199	1.86997				1.67621	1.60293	1.6289	1.94364	1.7087
34.25	1.35485	1.24033	1.64798	1.5147	2.24774	2.20044	1.67468	3.32898	1.52666	1.17391	1.3883	2.1569	1.86845				1.64474	1.59964	1.67526	1.97437	1.6934
34.3	1.39522	1.25587	1.6342	1.51	2.27371	2.2867	1.69619	3.21317	1.52111	1.14012	1.38854	2.16311	1.85085				1.61081	1.5956	1.70296	2.05086	1.67785
34.35	1.40112	1.26602	1.61148	1.4913	2.232	2.30381	1.75737	3.21032	1.45783	1.11881	1.38352	2.15631	1.86536				1.5877	1.59732	1.70061	2.0902	1.68953
34.4	1.39943	1.27296	1.59703	1.52332	2.22072	2.33544	1.77385	3.22913	1.44783	1.12175	1.38944	2.16133	1.87526				1.5609	1.60061	1.68775	2.06426	1.67776
34.45	1.39675	1.28996	1.60696	1.56593	2.20183	2.35218	1.76525	3.23919	1.60105	1.11881	1.41168	2.16903	1.8674				1.52599	1.60826	1.64991	2.04171	1.65758
34.5	1.38058	1.30256	1.61238	1.56098	2.23095	2.35641	1.7079	3.19475	1.74872	1.06592	1.41543	2.14625	1.87217				1.50116	1.60386	1.62582	2.02558	1.64186
34.55	1.37796	1.31296	1.61202	1.57336	2.2745	2.34721	1.68783	3.17603	1.78425	1.04241	1.424	2.19654	1.86363				1.58598	1.59426	1.6164	2.01196	1.65884
34.6	1.37495	1.31264	1.61988	1.61246	2.32093	2.3485	1.68998	3.15249	1.78758	1.09016	1.43016	2.18885	1.85049				1.6263	1.60571	1.56842	2.01556	1.68079
34.65	1.36829	1.31548	1.61622	1.66113	2.34323	2.37259	1.72176	3.12876	1.80868	1.09163	1.43408	2.21577	1.85394				1.66416	1.613	1.51952	2.00673	1.71089
34.7	1.37905	1.3202	1.62557	1.70075	2.2766	2.40846	1.76764	3.14712	1.8864	1.14673	1.4287	2.20453	1.8419				1.71137	1.60706	1.47914	2.03833	1.74662
34.75	1.40014	1.31458	1.62241	1.68085	2.23515	2.40735	1.7502	3.23838	2.12623	1.18346	1.42955	2.21192	1.853				1.68604	1.57784	1.45795	2.02602	1.79202
34.8	1.41402	1.29312	1.62074	1.68487	2.26742	2.38161	1.76621	3.29764	2.08403	1.21872	1.41539	2.15068	1.85567				1.67645	1.57389	1.44636	1.99496	1.8249
34.85	1.38921	1.27758	1.62729	1.66659	2.29811	2.3393	1.78843	3.24743	1.97078	1.29585	1.41058	2.10779	1.8486				1.69711	1.57904	1.4527	1.98592	1.83053
34.9	1.35742	1.26085	1.63876	1.6578	2.3658	2.29571	1.79966	3.12912	1.88751	1.28484	1.41392	2.10601	1.85059				1.66293	1.58359	1.4393	1.97273	1.80556
34.95	1.35446	1.25064	1.64396	1.65105	2.43558	2.29332	1.78748	3.01101	1.82867	1.26427	1.40058	2.12554	1.85405				1.64474	1.58939	1.39928	1.96325	1.78774
35	1.35703	1.24815	1.6468	1.63978	2.4605	2.29608	1.80134	2.96679	1.93414	1.18272	1.39238	2.08945	1.86023				1.70055	1.59723	1.40018	1.96881	1.82431
35.05	1.36752	1.26204	1.6571	1.63714	2.4849	2.35935	1.83527	2.99743	1.91971	1.19521	1.38234	2.07761	1.84305				1.71505	1.60312	1.42354	1.94778	1.81767
35.1	1.36468	1.28498	1.64965	1.61289	2.4542	2.38032	1.88043	3.0059	1.87419	1.22533	1.37871	2.07406	1.83268				1.7094	1.59611	1.44636	1.94091	1.81035
35.15	1.36534	1.28941	1.63443	1.59265	2.45027	2.37646	1.8802	2.99738	1.81312	1.22827	1.37479	2.08501	1.84153				1.70178	1.58711	1.49471	1.9639	1.81641
35.2	1.38588	1.29732	1.64671	1.57942	2.47099	2.4011	1.8747	3.18491	1.73096	1.1864	1.37246	2.0714	1.84556				1.64326	1.59398	1.52513	1.98559	1.82212
35.25	1.39741	1.3108	1.65331	1.56977	2.42718	2.39319	1.95189	3.32076	1.67322	1.12763	1.3703	2.07318	1.84918				1.56951	1.61096	1.55918	2.02416	1.8048
35.3	1.41129	1.31338	1.67575	1.5772	2.40646	2.35641	1.99155	3.28895	1.60661	1.10118	1.37471	2.08264	1.85405				1.57246	1.61671	1.5532	2.05489	1.79404
35.35	1.44489	1.29994	1.70118	1.58907	2.41564	2.31245	1.94472	3.31017	1.6055	1.12836	1.38862	2.12968	1.8452				1.57148	1.60664	1.53129	2.08159	1.76873
35.4	1.45483	1.30627	1.68863	1.59897	2.36711	2.2856	1.90648	3.39932	1.67766	1.11881	1.40327	2.16696	1.84656				1.59016	1.58563	1.52568	2.08017	1.75402
35.45	1.45986	1.31354	1.66076	1.59205	2.31202	2.32183	1.8692	3.40287	1.71541	1.10853	1.41082	2.19358	1.83996				1.60885	1.57473	1.53383	2.06982	1.7721
35.5	1.46625	1.32291	1.63077	1.57207	2.2926	2.33728	1.84148	3.37651	1.65546	1.08061	1.39752	2.19476	1.85551				1.6177	1.59467	1.5322	2.0441	1.80632
35.55	1.468	1.32954	1.63967	1.55184	2.32644	2.31135	1.83861	3.32058	1.72874	1.13057	1.38801	2.17908	1.86751				1.59729	1.59481	1.54469	2.06601	1.83154
35.6	1.45161	1.33422	1.65335	1.5649	2.33038	2.25654	1.8054	3.33242	1.7565	1.11808	1.37569	2.12199	1.87065				1.61598	1.59801	1.53636	2.09063	1.85861
35.65	1.4362	1.32311	1.65638	1.6058	2.30939	2.15501	1.80803	3.39987	1.75205	1.1482	1.39887	2.09448	1.88689				1.65507	1.58503	1.5034	2.1085	1.85659
35.7	1.4321	1.31312	1.68569	1.61212	2.25325	2.09505	1.841	3.41088	1.6921	1.12102	1.42588	2.15631	1.89568				1.64474	1.58312	1.46447	2.13193	1.86248
35.75	1.43844	1.30421	1.69441	1.59982	2.2278	2.06931	1.85702	3.42819	1.72763	1.05931	1.43576	2.2276	1.91485				1.62089	1.59208	1.47316	2.1388	1.85105
35.8	1.43631	1.3023	1.69409	1.58864	2.2724	2.0454	1.86801	3.35934	1.77648	1.00274	1.428	2.23204	1.90679				1.63097	1.59579	1.50974	2.15754	1.85609
35.85	1.44494	1.30311	1.68072	1.5976	2.3414	2.02682	1.82237	3.37593	1.80202	1.00128	1.40809	2.16015	1.91134				1.64744	1.58971	1.54125	2.17116	1.85449
35.9	1.4339	1.30637	1.67498	1.60563	2.35819	2.03399	1.81759	3.41712	1.75205	1.11147	1.41013	2.15512	1.92365				1.69735	1.58085	1.57222	2.1583	1.85987
35.95	1.41467	1.31949	1.65249	1.60222	2.34218	2.06434	1.8661	3.40243	1.67544	1.17685	1.41413	2.17613	1.9071				1.7271	1.59685	1.5983	2.10752	1.85668
36	1.40976	1.32488	1.63361	1.59214	2.35242	2.09726	1.83694	3.41173	1.64436	1.17538	1.43404	2.15867	1.90165				1.71038	1.61017	1.61713	2.0513	1.84373
36.05	1.43494	1.32469	1.62318	1.58744	2.34114	2.1758	1.77577	3.45194	1.61327	1.17611	1.45077	2.20068	1.91035				1.70178	1.63095	1.64592	2.02405	1.85811
36.1	1.44554	1.32705	1.63312	1.5667	2.38521	2.22343	1.76286	3.42327	1.62104	1.21284	1.45612	2.24653	1.91082				1.71874	1.64245	1.65208	2.02939	1.87198
36.15	1.43964	1.31888	1.64382	1.56473	2.40698	2.22932	1.80564	3.366	1.58218	1.28116	1.45139	2.23263	1.89835				1.75267	1.64741	1.64121	2.06568	1.88468
36.2	1.4238	1.31073	1.63727	1.56507	2.41039	2.19529	1.78724	3.3812	1.52111	1.31863	1.46024	2.20896	1.88594				1.77307	1.656	1.61007	2.09837	1.87433
36.25	1.40763	1.3064	1.64621	1.53912	2.44633	2.1986	1.76908	3.33852	1.4556	1.34875	1.46669	2.1782	1.87683				1.78192	1.67691	1.59123	2.10796	1.88896
36.3	1.37987	1.29917	1.6477	1.54441	2.48595	2.19345	1.7901	3.23854	1.44783	1.35095	1.45306	2.20364	1.87248				1.73743	1.69065	1.59594	2.13673	1.8925
36.35	1.3661	1.3056	1.64707	1.56098	2.49618	2.19989	1.78628	3.30319	1.39898	1.33773	1.43208	2.25511	1.90192				1.74087	1.70883	1.61477	2.15078	1.87761
36.4	1.36714	1.29768	1.63149	1.57882	2.45761	2.22748	1.75402	3.32707	1.40453	1.3436	1.43086	2.26902	1.92376				1.76054	1.71801	1.61242	2.12637	1.86567
36.45	1.35894	1.28708	1.62539	1.60734	2.41485	2.25249	1.71794	3.37242	1.38677	1.32597	1.43119	2.29446	1.93601				1.7389	1.71277	1.60481	2.14217	1.86845
36.5	1.35381	1.28763	1.64269	1.59564	2.36238	2.27934	1.64911	3.43085	1.29683	1.26133	1.4209	2.34682	1.9423				1.72907	1.68911	1.61115	2.15536	1.84735
36.55	1.35813	1.30427	1.63745	1.58104	2.3351	2.26408	1.59343	3.58278	1.37677	1.20917	1.42759	2.39741	1.94863				1.73423	1.66755	1.59268	2.14228	1.83204
36.6	1.36517	1.3222	1.64536	1.60093	2.36475	2.21847	1.5963	3.53681	1.53222	1.14085	1.44261	2.42285	1.95602				1.77086	1.65154	1.559	2.07876	1.81069
36.65	1.38522	1.34059	1.64757	1.61067	2.34717	2.23392	1.65031	3.52274	1.53555	1.09237	1.44996	2.46249	1.93339				1.77676	1.62441	1.5552	2.04966	1.80825
36.7	1.38441	1.34585	1.63714	1.61605	2.34245	2.29351	1.70455	3.55217	1.4556	1.05343	1.46228	2.39741	1.92669				1.71702	1.59718	1.57005	2.04334	1.80085
36.75	1.38604	1.34107	1.62806	1.6216	2.33117	2.36285	1.72224	3.52322	1.51112	0.97483	1.46624	2.36102	1.92648				1.65457	1.58711	1.57439	2.06459	1.80447
36.8	1.38386	1.33745	1.61216	1.63458	2.39124	2.37995	1.71555	3.44359	1.52555	0.983645	1.45816	2.35836	1.91302				1.65261	1.59412	1.60137	2.06721	1.80505
36.85	1.38184	1.33781	1.6066	1.67974	2.45604	2.41986	1.69165	3.46559	1.51223	0.998337	1.44641	2.33972	1.90197				1.64597	1.58568	1.62075	2.08726	1.78765
36.9	1.39692	1.33522	1.61383	1.70715	2.43768	2.4011	1.76358	3.44017	1.52333	1.02699	1.43792	2.30097	1.89678				1.68039	1.58428	1.61296	2.11809	1.77042
36.95	1.43625	1.32246	1.62905	1.72064	2.42246	2.3965	1.8042	3.37763	1.68211	1.09531	1.43065	2.3131	1.89972				1.68383	1.59393	1.62021	2.12735	1.77756
37	1.44276	1.32459	1.62928	1.73695	2.40383	2.41876	1.82117	3.38874	1.70875	1.14746	1.42706	2.2989	1.9038				1.71874	1.61675	1.65045	2.14806	1.77891
37.05	1.43041	1.33173	1.63826	1.74549	2.386	2.36395	1.87374	3.30573	1.6599	1.21431	1.43571	2.33055	1.94099				1.72095	1.63457	1.61314	2.15187	1.74469
37.1	1.43161	1.33532	1.65687	1.72611	2.38337	2.27419	1.96885	3.29389	1.67544	1.28043	1.44522	2.33972	1.9777				1.71948	1.65368	1.58272	2.09085	1.73258
37.15	1.4297	1.34896	1.67322	1.71236	2.38075	2.24127	1.97602	3.30244	1.67211	1.2246	1.43114	2.34978	2.00598				1.7239	1.66652	1.55592	2.04421	1.7425
37.2	1.42003	1.358	1.69341	1.70399	2.36921	2.25838	2.00231	3.24918	1.681	1.18566	1.42527	2.37019	2.02117				1.72243	1.68949	1.5599	2.01991	1.75562
37.25	1.41232	1.35203	1.70321	1.72269	2.34376	2.28689	1.98606	3.18646	1.60994	1.24223	1.43261	2.38025	2.03353				1.71972	1.72502	1.60373	2.0282	1.73569
37.3	1.41303	1.35774	1.72367	1.71219	2.31202	2.26721	1.97841	3.1718	1.5311	1.27014	1.44857	2.30807	2.03882				1.70964	1.73921	1.62836	2.09281	1.74418
37.35	1.4115	1.36356	1.73194	1.69597	2.33484	2.23649	2.02955	3.23854	1.49224	1.27896	1.45526	2.30097	2.02415				1.71653	1.73675	1.65298	2.13357	1.73762
37.4	1.43838	1.36763	1.72787	1.66548	2.38888	2.30712	2.03051	3.36637	1.5411	1.30467	1.44228	2.36812	2.00059				1.72931	1.73202	1.62999	2.15514	1.74368
37.45	1.45248	1.36986	1.73271	1.64124	2.37524	2.30583	2.03481	3.38039	1.7143	1.31642	1.42657	2.43675	1.97477				1.70202	1.73341	1.61767	2.19077	1.75688
37.5	1.46406	1.3729	1.73722	1.62877	2.35478	2.2799	1.98606	3.34889	1.77426	1.31202	1.43943	2.46604	1.94093				1.66834	1.73828	1.65534	2.20418	1.76932
37.55	1.47963	1.3908	1.74472	1.59453	2.36658	2.313	1.96288	3.31468	1.79092	1.26941	1.47289	2.46752	1.91768				1.65752	1.75391	1.70097	2.23741	1.81178
37.6	1.49313	1.40201	1.73944	1.57259	2.42561	2.31926	1.95356	3.30202	1.90195	1.24223	1.50195	2.47373	1.90584				1.71014	1.77061	1.69862	2.2446	1.83045
37.65	1.50493	1.3845	1.72968	1.59427	2.52189	2.31061	1.98606	3.24392	2.02963	1.15995	1.51092	2.46338	1.91087				1.81757	1.77043	1.69083	2.26051	1.88493
37.7	1.50968	1.37564	1.70385	1.60648	2.5636	2.30969	1.97865	3.26001	2.05406	1.09751	1.51113	2.3909	1.92192				1.89502	1.76254	1.66946	2.26106	1.93882
37.75	1.49586	1.37716	1.68429	1.61084	2.60558	2.31558	1.96144	3.20762	1.99965	1.11441	1.50974	2.35422	1.9435				1.90288	1.72636	1.62166	2.23708	1.94471
37.8	1.48379	1.37745	1.69161	1.60734	2.65017	2.33507	1.98677	3.22908	1.90084	1.09531	1.51558	2.32315	1.95633				1.88444	1.68777	1.62437	2.21257	1.91637
37.85	1.49209	1.38634	1.70231	1.61767	2.61213	2.37057	1.99155	3.34772	1.83422	1.10265	1.52011	2.28381	1.94371				1.86281	1.67576	1.61133	2.19437	1.88257
37.9	1.50111	1.39804	1.74278	1.63688	2.5838	2.40368	1.95093	3.34863	1.74539	1.13938	1.4975	2.25541	1.91915				1.85642	1.67005	1.56153	2.19916	1.89435
37.95	1.49603	1.40482	1.7659	1.65063	2.54078	2.37002	1.89334	3.35375	1.63769	1.21358	1.5004	2.29712	1.88966				1.88789	1.68378	1.5331	2.18838	1.89132
38	1.51138	1.4254	1.79242	1.67027	2.55258	2.34887	1.83336	3.40222	1.6388	1.22754	1.50635	2.31872	1.89595				1.89108	1.70776	1.53926	2.20123	1.89552
38.05	1.52471	1.43816	1.78984	1.65088	2.54655	2.3577	1.83718	3.40663	1.6599	1.22901	1.50525	2.38025	1.90632				1.8928	1.72692	1.57312	2.21039	1.92142
38.1	1.52924	1.43697	1.78971	1.64602	2.5636	2.31227	1.85558	3.41344	1.68322	1.2077	1.51945	2.35392	1.9281				1.85937	1.75359	1.63596	2.22194	1.9384
38.15	1.52476	1.4306	1.78804	1.64363	2.56386	2.30473	1.85295	3.39138	1.69987	1.19007	1.53055	2.33469	1.96503				1.82028	1.75359	1.66657	2.2409	1.94496
38.2	1.52793	1.44747	1.76202	1.63808	2.62	2.36763	1.91628	3.34505	1.71764	1.21725	1.54651	2.31665	1.97629				1.83822	1.74974	1.68142	2.25495	1.94412
38.25	1.51853	1.45781	1.75443	1.63423	2.61764	2.432	1.96121	3.34159	1.75428	1.22533	1.54875	2.31428	1.98744				1.81364	1.7458	1.66222	2.26204	1.94076
38.3	1.49865	1.44715	1.76356	1.63295	2.59849	2.49968	2.00709	3.29468	1.77204	1.18787	1.54173	2.34386	1.99341				1.7984	1.74654	1.60192	2.26749	1.92571
38.35	1.47794	1.44757	1.77191	1.67018	2.61659	2.5464	1.99562	3.26913	1.70875	1.16216	1.53961	2.34771	2.00195				1.81143	1.75067	1.55483	2.25681	1.90141
38.4	1.50351	1.45225	1.78221	1.68948	2.63916	2.5372	2.00756	3.21509	1.68211	1.27308	1.54692	2.35629	1.99608				1.81561	1.77581	1.53962	2.22444	1.87913
38.45	1.52684	1.46062	1.77385	1.6993	2.6145	2.50575	2.03433	3.31849	1.73873	1.29953	1.55047	2.33795	2.01918				1.82937	1.77316	1.53691	2.23087	1.84625
38.5	1.53558	1.45086	1.76753	1.68589	2.59193	2.4995	2.05106	3.38502	1.90306	1.24076	1.5492	2.33824	2.02672				1.84265	1.76871	1.56262	2.25234	1.84533
38.55	1.55623	1.4539	1.74992	1.66181	2.5859	2.47761	2.03791	3.39742	2.01409	1.26574	1.53574	2.37581	2.00116				1.82741	1.75322	1.59504	2.26683	1.85298
38.6	1.55869	1.43694	1.73244	1.65524	2.55153	2.49766	2.00374	3.39654	1.99854	1.27235	1.51403	2.39948	2.00148				1.79446	1.74167	1.61079	2.27402	1.87652
38.65	1.55798	1.42094	1.73935	1.6461	2.53527	2.52801	1.99036	3.45415	2.00853	1.22386	1.49464	2.40332	2.00389				1.81167	1.73944	1.59522	2.2652	1.88728
38.7	1.55383	1.41552	1.73582	1.6537	2.47257	2.51072	1.9581	3.40924	2.04406	1.19962	1.49068	2.36339	2.00614				1.81413	1.73323	1.60518	2.23414	1.87829
38.75	1.56295	1.40889	1.71871	1.64013	2.34691	2.51182	1.92584	3.38823	1.94858	1.17611	1.50048	2.34593	2.00394				1.79028	1.73137	1.58544	2.19186	1.88392
38.8	1.5912	1.41458	1.71256	1.65712	2.31359	2.535	1.96383	3.43017	1.82978	1.1673	1.50346	2.37877	1.99535				1.78192	1.73429	1.5619	2.17421	1.88106
38.85	1.59502	1.42986	1.71843	1.67744	2.37209	2.50722	1.98032	3.58004	1.83311	1.13057	1.5148	2.42226	1.98964				1.79471	1.74088	1.50558	2.20352	1.90343
38.9	1.59158	1.43774	1.72774	1.70698	2.38783	2.47154	1.99705	3.74794	1.83977	1.19595	1.51937	2.40894	1.9622				1.78315	1.75317	1.48855	2.22074	1.96102
38.95	1.56569	1.43939	1.75895	1.71765	2.45683	2.43678	1.97483	3.84264	1.86308	1.28116	1.51949	2.35658	1.96859				1.82618	1.78147	1.49743	2.24744	1.98532
39	1.54132	1.44072	1.793	1.73157	2.56465	2.44874	1.95666	3.86517	2.00298	1.29806	1.52023	2.36516	1.97697				1.82249	1.78931	1.53926	2.27413	1.98229
39.05	1.53225	1.4351	1.80262	1.71936	2.60164	2.45922	1.94735	3.82316	1.96079	1.35242	1.51958	2.35717	1.96728				1.80381	1.81023	1.60536	2.31903	2.00196
39.1	1.54787	1.43645	1.80448	1.70741	2.60505	2.46566	1.97029	3.83338	1.832	1.40017	1.535	2.39534	1.9447				1.76349	1.8028	1.63506	2.36577	2.00684
39.15	1.56295	1.4424	1.80565	1.72303	2.56859	2.48589	1.91724	3.85333	1.77315	1.35095	1.53782	2.44474	1.94418				1.77479	1.79292	1.61622	2.3855	2.01954
39.2	1.56115	1.46741	1.80669	1.70459	2.56832	2.51237	1.82356	3.81353	1.73096	1.28777	1.5452	2.4761	1.94491				1.74234	1.77827	1.61876	2.40402	2.01634
39.25	1.59453	1.49406	1.81378	1.67795	2.57934	2.49932	1.7533	3.83425	1.67322	1.18419	1.53561	2.52609	1.95837				1.69563	1.79543	1.66041	2.4074	1.99246
39.3	1.60819	1.49594	1.80827	1.6642	2.65568	2.47357	1.72941	3.91911	1.7243	1.16142	1.5086	2.55183	1.98042				1.6735	1.80503	1.68142	2.39781	1.98204
39.35	1.61671	1.4865	1.81306	1.67325	2.71628	2.464	1.73156	3.93569	1.82422	1.18272	1.50774	2.47521	1.9909				1.64351	1.81542	1.67634	2.35815	1.96396
39.4	1.59825	1.47904	1.80561	1.67231	2.63128	2.42041	1.82786	3.87947	1.76316	1.19742	1.49272	2.41723	1.99325				1.61106	1.80703	1.66077	2.34278	1.94454
39.45	1.58126	1.48563	1.78478	1.69383	2.64414	2.38951	1.85893	3.91831	1.75539	1.22901	1.47889	2.41575	2.01048				1.62974	1.79009	1.65552	2.3612	1.96144
39.5	1.5753	1.48191	1.76988	1.68051	2.68769	2.4274	1.8833	3.89535	1.75761	1.23709	1.48464	2.44178	2.03191				1.70891	1.80628	1.65244	2.41339	1.96329
39.55	1.59213	1.47849	1.76974	1.66702	2.74462	2.45297	1.88211	3.86694	1.7787	1.24296	1.49742	2.46249	2.04343				1.80823	1.8054	1.63868	2.43878	1.96102
39.6	1.59934	1.48999	1.76297	1.66514	2.75354	2.4572	1.90744	3.83469	1.91527	1.25545	1.50864	2.47255	2.04018				1.85445	1.78884	1.64592	2.43203	1.94446
39.65	1.5765	1.49099	1.74301	1.66702	2.80154	2.44083	1.92608	3.85371	1.8975	1.23268	1.51394	2.4971	2.03107				1.90706	1.76843	1.67725	2.41797	1.92268
39.7	1.55432	1.48941	1.75335	1.64559	2.8889	2.45756	1.88115	3.78945	1.90639	1.23194	1.52941	2.51692	2.01771				1.98205	1.76352	1.73954	2.40457	1.9083
39.75	1.52116	1.48282	1.75055	1.65498	2.94793	2.496	1.85821	3.77221	2.05961	1.20476	1.52602	2.57638	1.99566				2.01966	1.76245	1.78934	2.3977	1.89897
39.8	1.51766	1.47962	1.75832	1.6794	2.95396	2.47081	1.88641	3.75311	2.08292	1.12102	1.5159	2.60153	2.02609				2.01302	1.7637	1.80274	2.37983	1.87131
39.85	1.5305	1.48837	1.75881	1.68154	2.89022	2.45297	1.89645	3.74228	2.05184	1.11147	1.51619	2.58615	2.05343				1.97443	1.77465	1.82031	2.34834	1.85617
39.9	1.54405	1.48453	1.76712	1.67658	2.77085	2.44892	1.91174	3.6797	2.06294	1.17758	1.51905	2.56307	2.07276				1.90878	1.78977	1.81995	2.33265	1.85256
39.95	1.53001	1.48136	1.78962	1.65131	2.74042	2.40883	1.89501	3.6281	2.00964	1.24149	1.51664	2.56307	2.09098				1.86699	1.8137	1.85906	2.33472	1.85088
40	1.51875	1.48395	1.79571	1.64346	2.75878	2.39135	1.93444	3.60077	1.99077	1.30467	1.52092	2.55627	2.08627				1.85568	1.82567	1.85417	2.3211	1.8481
40.05	1.53722	1.49742	1.77205	1.63133	2.71104	2.36947	1.97268	3.56505	1.96301	1.2841	1.51166	2.50864	2.08087				1.84806	1.82215	1.79478	2.29647	1.86626
40.1	1.5417	1.49904	1.75922	1.64047	2.65096	2.33912	2.01067	3.54328	2.10513	1.23856	1.50138	2.53586	2.09014				1.81413	1.82553	1.76761	2.31271	1.902
40.15	1.54897	1.49235	1.73203	1.63603	2.61948	2.30528	2.0188	3.50293	2.2417	1.21505	1.48162	2.5329	2.12021				1.8365	1.83467	1.7495	2.33962	1.90998
40.2	1.55563	1.47464	1.70633	1.6292	2.55652	2.2878	2.03194	3.46171	2.29388	1.22533	1.47983	2.52846	2.14435				1.89821	1.82331	1.74389	2.34071	1.92562
40.25	1.57191	1.45577	1.7127	1.62826	2.47545	2.31723	1.9894	3.45777	2.34718	1.24076	1.47754	2.53645	2.1443				1.90608	1.8221	1.72506	2.3248	1.93891
40.3	1.57689	1.46818	1.71586	1.64337	2.4605	2.35843	1.98247	3.41386	2.43711	1.31789	1.46991	2.61425	2.13058				1.90632	1.84024	1.67236	2.34965	1.95211
40.35	1.59246	1.47364	1.71536	1.6765	2.47991	2.43844	1.9937	3.42089	2.51372	1.31495	1.46624	2.60183	2.10622				1.89797	1.86176	1.66258	2.34594	1.9664
40.4	1.58656	1.48437	1.72507	1.67693	2.45027	2.48	2.00063	3.42803	2.42268	1.3032	1.46497	2.6039	2.11193				1.89133	1.8587	1.65443	2.33613	1.93798
40.45	1.58606	1.4823	1.73984	1.70297	2.3776	2.47283	2.0513	3.43549	2.32608	1.3414	1.45236	2.59532	2.10345				1.89305	1.85295	1.63107	2.29647	1.9236
40.5	1.60939	1.48033	1.74748	1.76325	2.31569	2.45701	2.10028	3.55568	2.39603	1.44425	1.43567	2.55479	2.08428				1.87977	1.85874	1.6126	2.30039	1.9199
40.55	1.63092	1.48766	1.75068	1.79894	2.28788	2.46106	2.11343	3.64302	2.35828	1.49053	1.42327	2.57076	2.08224				1.92771	1.88866	1.5983	2.31979	1.92915
40.6	1.64343	1.48343	1.76974	1.81661	2.28001	2.47026	2.12609	3.62983	2.2739	1.4582	1.42853	2.58556	2.07464				1.98426	1.91065	1.60789	2.35956	1.91923
40.65	1.62934	1.49994	1.76654	1.80705	2.30073	2.44561	2.0881	3.60183	2.42712	1.48612	1.43788	2.52964	2.05322				2.00786	1.91886	1.6184	2.37613	1.88484
40.7	1.61906	1.52285	1.76541	1.77119	2.41538	2.41747	2.07902	3.67691	2.46376	1.41339	1.4644	2.51633	2.05678				1.96435	1.92957	1.62691	2.42178	1.88711
40.75	1.62469	1.52854	1.75398	1.76342	2.55783	2.39908	2.07926	3.65392	2.36494	1.36785	1.47991	2.55006	2.08302				1.97983	1.94266	1.65534	2.42908	1.89569
40.8	1.63567	1.52928	1.74585	1.76743	2.68113	2.45076	2.08595	3.61513	2.32608	1.30687	1.49044	2.54591	2.08229				2.11112	1.94061	1.7122	2.4317	1.92688
40.85	1.63682	1.53629	1.7501	1.77665	2.75406	2.48534	2.06874	3.5151	2.4038	1.23415	1.49705	2.54621	2.05432				2.16029	1.9633	1.72451	2.41405	1.96253
40.9	1.61885	1.53377	1.74039	1.77281	2.76875	2.55854	2.06492	3.40369	2.3494	1.13277	1.49444	2.47994	2.0307				2.11849	1.99553	1.73357	2.41862	1.97884
40.95	1.61497	1.5319	1.72498	1.75983	2.79053	2.53831	2.03194	3.31723	2.20284	1.05123	1.47918	2.47432	2.02237				2.08137	2.00518	1.77775	2.38735	1.98784
41	1.61049	1.54059	1.72787	1.78058	2.75013	2.47559	2.01927	3.2923	2.06072	1.08429	1.47183	2.55301	1.99849				2.03564	1.99145	1.76435	2.34976	2.02651
41.05	1.63201	1.55009	1.72047	1.78878	2.68375	2.45517	2.02668	3.32702	1.99743	1.14306	1.46016	2.64058	2.02033				2.03687	1.98491	1.74625	2.37634	2.05493
41.1	1.65332	1.54812	1.71862	1.79603	2.59692	2.43972	1.97817	3.45644	1.97634	1.18052	1.45134	2.68495	2.05196				2.01696	1.99025	1.79297	2.38277	2.06452
41.15	1.63988	1.54207	1.72932	1.79484	2.57541	2.42998	1.97291	3.59053	1.92859	1.12542	1.44922	2.67963	2.0705				2.04695	1.97763	1.76906	2.36817	2.05182
41.2	1.61983	1.52553	1.72476	1.78536	2.49802	2.46603	1.99251	3.53255	1.92193	1.12249	1.4351	2.68525	2.07239				2.14382	1.96232	1.77377	2.3588	2.04266
41.25	1.5888	1.50188	1.72318	1.78605	2.44686	2.53812	2.00446	3.51131	1.9508	1.19301	1.43037	2.70152	2.06799				2.23109	1.93342	1.80383	2.37188	2.01945
41.3	1.58776	1.4718	1.7127	1.7729	2.4445	2.59293	2.05249	3.51933	1.97634	1.25765	1.41821	2.65271	2.08533				2.21659	1.92893	1.81796	2.3649	1.99633
41.35	1.57612	1.46934	1.70583	1.75616	2.48673	2.59661	2.04078	3.49312	2.02186	1.27014	1.4278	2.61869	2.10978				2.24855	1.91135	1.84077	2.35662	1.95967
41.4	1.57699	1.47678	1.70168	1.75146	2.5072	2.60617	2.01975	3.44187	2.00409	1.265	1.4389	2.60656	2.10528				2.23896	1.89469	1.81705	2.31282	1.9516
41.45	1.60092	1.47681	1.7052	1.79843	2.53501	2.57748	2.00494	3.39833	1.99965	1.30834	1.44943	2.56692	2.11612				2.23454	1.88379	1.76888	2.28307	1.94319
41.5	1.6325	1.47445	1.72665	1.82472	2.52084	2.52212	1.9851	3.44524	2.08626	1.3987	1.448	2.53615	2.14414				2.22863	1.87883	1.76816	2.27195	1.92209
41.55	1.67146	1.48111	1.75204	1.83821	2.49697	2.49472	1.97745	3.51127	2.07848	1.40531	1.45139	2.51988	2.14917				2.20774	1.87452	1.77069	2.26661	1.90149
41.6	1.66529	1.48182	1.76916	1.82976	2.49959	2.49766	2.01832	3.48911	1.97856	1.41339	1.46261	2.51278	2.12974				2.15095	1.87665	1.77124	2.25081	1.91696
41.65	1.66201	1.48356	1.76884	1.81072	2.48464	2.47853	2.04317	3.49893	1.8753	1.37079	1.46746	2.54355	2.11753				2.0799	1.87929	1.78445	2.26988	1.91747
41.7	1.65419	1.48237	1.75141	1.79006	2.44476	2.45701	2.06731	3.53159	1.76427	1.29145	1.47118	2.52373	2.11026				2.07424	1.89534	1.81452	2.28579	1.93403
41.75	1.65245	1.48304	1.74644	1.7834	2.40646	2.4491	2.07495	3.52476	1.74428	1.30394	1.48048	2.4687	2.13236				2.02482	1.90388	1.82592	2.29473	1.95942
41.8	1.65835	1.48802	1.75086	1.80005	2.41433	2.46897	2.08403	3.43268	1.62104	1.28704	1.49791	2.3977	2.12764				1.96484	1.89678	1.8013	2.30824	1.95866
41.85	1.63824	1.49096	1.76861	1.82583	2.45053	2.45701	2.08666	3.33572	1.58551	1.28484	1.49423	2.35155	2.12989				1.90141	1.88124	1.76146	2.35259	1.96665
41.9	1.64403	1.50027	1.78244	1.85461	2.48306	2.45812	2.10291	3.29649	1.66101	1.23488	1.49762	2.36487	2.12335				1.89305	1.86538	1.74262	2.3892	1.97212
41.95	1.65376	1.50647	1.7814	1.88355	2.43479	2.48754	2.12633	3.2398	1.73318	1.23635	1.50244	2.3622	2.11675				1.90313	1.87122	1.70441	2.43268	2.00692
42	1.63933	1.51561	1.77354	1.88082	2.40488	2.5212	2.0955	3.19477	1.84865	1.26353	1.50607	2.39474	2.10219				1.91813	1.88416	1.6749	2.44641	2.00709
42.05	1.63529	1.52902	1.77814	1.86135	2.41433	2.57141	2.01999	3.2411	1.98855	1.25986	1.48954	2.45894	2.11528				1.95574	1.89237	1.68232	2.42897	1.99019
42.1	1.63507	1.53581	1.78393	1.86494	2.42194	2.59201	1.93229	3.2836	2.11068	1.30834	1.4682	2.46693	2.14152				1.98229	1.89831	1.67109	2.42788	1.96943
42.15	1.64217	1.54162	1.79066	1.86263	2.46024	2.60507	1.93157	3.2641	2.14177	1.3583	1.45367	2.4474	2.15634				2.05654	1.88857	1.68015	2.39923	1.94235
42.2	1.6431	1.54417	1.78316	1.87143	2.42954	2.60194	1.93062	3.24607	2.12623	1.33846	1.44649	2.48971	2.15786				2.09907	1.85972	1.72596	2.35858	1.9305
42.25	1.64425	1.54501	1.78505	1.88424	2.42954	2.60599	1.95093	3.26189	2.12845	1.37225	1.44453	2.51811	2.13052				2.0971	1.84149	1.7821	2.32426	1.93823
42.3	1.64671	1.54149	1.79305	1.88646	2.39649	2.5841	1.96622	3.23918	2.21394	1.30026	1.44767	2.58792	2.11921				2.07399	1.83588	1.78047	2.33003	1.95278
42.35	1.6584	1.53235	1.80461	1.89243	2.36501	2.61905	1.98964	3.30247	2.32497	1.23709	1.44069	2.6036	2.10722				2.12218	1.84706	1.76073	2.35684	1.98414
42.4	1.67348	1.52469	1.82756	1.90823	2.38573	2.69813	1.98558	3.30962	2.22726	1.19154	1.42866	2.57727	2.10748				2.1566	1.85587	1.80112	2.36708	2.00255
42.45	1.69353	1.5286	1.82056	1.93632	2.45106	2.65786	2.00207	3.2799	2.12623	1.16509	1.42776	2.57638	2.09931				2.16938	1.8503	1.83878	2.38539	2.02391
42.5	1.68545	1.5529	1.81645	1.95229	2.47886	2.5716	2.02238	3.27746	2.10846	1.15995	1.43041	2.56071	2.09779				2.14185	1.85907	1.852	2.41415	2.04299
42.55	1.67965	1.54983	1.83745	1.94144	2.53606	2.5006	2.08547	3.23704	2.21172	1.20844	1.44318	2.53674	2.11984				2.17086	1.8689	1.86993	2.47005	2.03358
42.6	1.66753	1.54127	1.84043	1.93623	2.54261	2.43715	2.15095	3.22453	2.14843	1.26794	1.45861	2.50361	2.15152				2.16619	1.87391	1.84965	2.50078	2.03845
42.65	1.66086	1.54243	1.8309	1.94776	2.52399	2.38179	2.16385	3.24965	2.0585	1.27161	1.46359	2.47965	2.16881				2.19372	1.87651	1.83607	2.5435	2.02382
42.7	1.65086	1.5371	1.83953	1.94597	2.51244	2.3279	2.14688	3.31556	1.93748	1.26059	1.44575	2.49947	2.16043				2.20602	1.90058	1.80003	2.50547	1.98019
42.75	1.65742	1.53232	1.84467	1.95049	2.53606	2.32385	2.13087	3.35799	1.87641	1.24149	1.42453	2.47699	2.16032				2.2102	1.92011	1.8127	2.4767	1.94975
42.8	1.63513	1.54737	1.86676	1.93504	2.51533	2.35328	2.09407	3.41182	1.86197	1.21725	1.41976	2.48645	2.16912				2.15193	1.9126	1.81669	2.44445	1.95572
42.85	1.60546	1.56059	1.87069	1.90422	2.5392	2.37094	2.01975	3.43069	1.82422	1.19668	1.42914	2.45066	2.20149				2.13644	1.90133	1.79894	2.42636	1.94883
42.9	1.57727	1.56014	1.86351	1.8973	2.56439	2.40055	2.01306	3.44222	1.82978	1.16803	1.44192	2.45983	2.19421				2.14775	1.88778	1.77196	2.4244	1.92571
42.95	1.55957	1.55723	1.8533	1.88074	2.5636	2.40551	2.06635	3.4074	1.81423	1.13204	1.44563	2.46279	2.20589				2.1507	1.87642	1.76309	2.42821	1.90956
43	1.54869	1.56353	1.83401	1.84641	2.6423	2.3805	2.11773	3.39606	1.71986	1.14012	1.44277	2.46663	2.20547				2.17234	1.87493	1.75222	2.4597	1.90275
43.05	1.55427	1.57332	1.82819	1.82156	2.67615	2.36836	2.16958	3.35116	1.72319	1.12616	1.45057	2.51781	2.20536				2.14627	1.8798	1.79387	2.44717	1.9115
43.1	1.55438	1.5677	1.80561	1.78613	2.6625	2.37848	2.13971	3.30565	1.76649	1.23782	1.46885	2.53704	2.18572				2.0976	1.88087	1.81397	2.41219	1.91864
43.15	1.56918	1.54224	1.79666	1.78383	2.61764	2.35586	2.0838	3.36978	1.77204	1.26647	1.48717	2.56573	2.194				2.06662	1.90262	1.82918	2.37918	1.9252
43.2	1.59568	1.54036	1.80271	1.79894	2.59141	2.42593	2.10841	3.46471	1.73762	1.25765	1.4946	2.59206	2.20887				2.03245	1.91937	1.80981	2.38615	1.94244
43.25	1.59776	1.52805	1.80339	1.80568	2.6221	2.5041	2.17269	3.5416	1.74539	1.25765	1.49954	2.58408	2.20992				2.02089	1.94238	1.81089	2.44129	1.94799
43.3	1.58186	1.5298	1.80682	1.8231	2.66382	2.52212	2.26493	3.53725	1.84976	1.25545	1.50199	2.56544	2.18908				2.01499	1.94818	1.84421	2.47714	1.93176
43.35	1.56918	1.54427	1.81369	1.83762	2.64414	2.53794	2.29218	3.55325	1.87974	1.22166	1.51039	2.62372	2.1929				1.98721	1.96093	1.82611	2.46613	1.96489
43.4	1.56874	1.55503	1.81121	1.82933	2.63706	2.57877	2.31607	3.56408	1.95857	1.2055	1.50378	2.6536	2.20332				1.96631	1.962	1.80112	2.47202	1.96421
43.45	1.57448	1.55655	1.81012	1.80944	2.56675	2.58153	2.28668	3.54053	1.95191	1.18566	1.48791	2.69146	2.21631				1.97246	1.97332	1.84258	2.4633	1.95791
43.5	1.5735	1.55216	1.79047	1.82225	2.48647	2.54364	2.25776	3.55045	1.95857	1.27675	1.48946	2.81453	2.22919				1.99508	1.98561	1.90578	2.45273	1.96295
43.55	1.57355	1.5634	1.77589	1.82592	2.46994	2.5041	2.20256	3.49196	1.98744	1.28337	1.49717	2.83612	2.23459				2.07055	1.99581	1.94381	2.43017	1.98809
43.6	1.59901	1.57723	1.78636	1.82037	2.44083	2.4949	2.17317	3.36623	1.98522	1.22019	1.5017	2.81246	2.21751				2.07842	2.00059	1.93458	2.42821	1.97136
43.65	1.6012	1.57154	1.78085	1.80509	2.40882	2.52341	2.17795	3.37576	1.94081	1.2077	1.50395	2.76039	2.1896				2.10251	1.99804	1.91846	2.42396	1.94269
43.7	1.58907	1.55859	1.7814	1.78178	2.38731	2.5475	2.1789	3.51425	1.91638	1.19154	1.5206	2.71365	2.17782				2.11136	1.97707	1.88894	2.44358	1.94361
43.75	1.57836	1.54783	1.78799	1.75198	2.3393	2.59017	2.2298	3.5833	1.89084	1.16289	1.5239	2.67904	2.17022				2.09219	1.96358	1.84258	2.46134	1.96489
43.8	1.60508	1.54185	1.81667	1.72602	2.33536	2.61776	2.29218	3.61597	1.85753	1.21872	1.52664	2.68732	2.1654				2.06146	1.96269	1.85363	2.44107	1.95723
43.85	1.62824	1.54776	1.82855	1.69477	2.38049	2.59036	2.34738	3.57115	1.96634	1.25839	1.53623	2.67638	2.17635				2.05801	1.98839	1.82701	2.42167	1.96665
43.9	1.6383	1.55051	1.8542	1.66659	2.42062	2.55817	2.41238	3.45983	1.96634	1.27235	1.5519	2.61277	2.20269				2.0322	2.02791	1.78355	2.44216	1.9722
43.95	1.63026	1.5591	1.85597	1.66548	2.48516	2.51936	2.42002	3.38152	1.96301	1.31275	1.55961	2.67785	2.23333				2.01302	2.03774	1.77142	2.50133	1.94916
44	1.63103	1.55183	1.85068	1.67846	2.55468	2.46878	2.42098	3.3194	1.99743	1.26647	1.55483	2.68081	2.23956				2.02556	2.02573	1.76707	2.52236	1.95169
44.05	1.63425	1.54534	1.83085	1.68034	2.54602	2.47449	2.40138	3.29038	1.95746	1.25839	1.56936	2.67016	2.21495				2.07424	2.0107	1.76327	2.56584	1.95034
44.1	1.63431	1.5382	1.81694	1.71817	2.61633	2.48975	2.41381	3.25959	1.99965	1.22974	1.56928	2.65153	2.22726				2.10178	2.00964	1.79279	2.59003	1.93453
44.15	1.6395	1.53904	1.79224	1.74839	2.71366	2.4949	2.41429	3.3333	2.14621	1.20697	1.57789	2.61987	2.22291				2.19028	2.03575	1.8281	2.59853	1.93067
44.2	1.63562	1.55758	1.80841	1.76	2.72993	2.4629	2.41907	3.43601	2.14843	1.22313	1.57426	2.52373	2.2062				2.20405	2.03909	1.87083	2.61454	1.93983
44.25	1.62333	1.57687	1.8271	1.75608	2.75642	2.44451	2.35909	3.52318	2.11401	1.2268	1.57161	2.46604	2.18457				2.14947	2.05597	1.9085	2.62228	1.94328
44.3	1.61081	1.60356	1.85154	1.74916	2.78266	2.39577	2.323	3.60894	2.02408	1.17464	1.56597	2.47314	2.1919				2.14013	2.05291	1.93585	2.58883	1.96035
44.35	1.62639	1.62059	1.8519	1.72534	2.7517	2.36248	2.30197	3.65817	2.01409	1.15628	1.56451	2.48409	2.21835				2.12857	2.04442	1.97967	2.54895	1.97296
44.4	1.67157	1.62766	1.86161	1.70818	2.72625	2.33397	2.27449	3.73336	2.03518	1.17979	1.56283	2.49296	2.2283				2.12439	2.04099	1.94888	2.57118	1.94757
44.45	1.7049	1.63594	1.86522	1.70152	2.71209	2.30252	2.22001	3.75071	1.96301	1.22974	1.56332	2.50006	2.23705				2.13792	2.03918	1.93748	2.5824	1.94235
44.5	1.70047	1.62647	1.84485	1.70946	2.62158	2.27272	2.23769	3.70898	1.97189	1.23488	1.54129	2.48882	2.23941				2.22003	2.04234	1.91339	2.61716	1.97867
44.55	1.69932	1.61484	1.82507	1.73123	2.58931	2.2981	2.24104	3.66518	1.95746	1.18199	1.52174	2.4758	2.22961				2.22249	2.03436	1.89275	2.64124	1.9896
44.6	1.70522	1.58634	1.81794	1.72867	2.6667	2.37443	2.24964	3.60088	1.95635	1.10265	1.52386	2.48734	2.215				2.15144	2.03018	1.91031	2.63721	1.987
44.65	1.71506	1.58195	1.84065	1.753	2.68008	2.39779	2.21762	3.55169	1.94081	1.1313	1.52035	2.45864	2.20777				2.12095	2.04039	1.89039	2.64996	2.03198
44.7	1.73085	1.5938	1.85366	1.74976	2.69057	2.46143	2.20949	3.47632	2.07515	1.16069	1.51317	2.43291	2.21139				2.0912	2.05194	1.87971	2.66946	2.06763
44.75	1.7256	1.60114	1.83867	1.74276	2.67536	2.44377	2.19492	3.41157	2.18396	1.24737	1.50758	2.44829	2.20028				2.1062	2.07133	1.86685	2.69474	2.0271
44.8	1.7167	1.61035	1.82629	1.73575	2.64991	2.49067	2.18583	3.33822	2.22726	1.27602	1.50248	2.44326	2.19086				2.06146	2.09457	1.90633	2.71316	1.97825
44.85	1.68741	1.61216	1.80637	1.73396	2.64466	2.54088	2.20089	3.33686	2.18507	1.29145	1.48824	2.46781	2.17394				2.03835	2.08942	1.96102	2.65464	1.94563
44.9	1.66813	1.61212	1.82241	1.72329	2.65857	2.55578	2.20997	3.44816	2.21172	1.3245	1.48534	2.51781	2.14021				2.00294	2.06794	1.9813	2.61128	1.96102
44.95	1.66048	1.62288	1.84228	1.732	2.68323	2.567	2.24247	3.56461	2.134	1.30834	1.47448	2.51456	2.12895				2.04351	2.06585	1.98329	2.58251	2.01626
45	1.65037	1.61904	1.86337	1.75693	2.7176	2.56718	2.26087	3.55937	1.96523	1.2841	1.47073	2.54798	2.11575				2.05162	2.09689	1.93241	2.5326	2.0662
45.05	1.65053	1.63597	1.8687	1.76009	2.75301	2.62291	2.23984	3.51341	1.90861	1.29953	1.4702	2.51219	2.12209				2.08752	2.08789	1.90488	2.48618	2.0593
45.1	1.66851	1.65064	1.87119	1.74062	2.75695	2.62935	2.20758	3.5533	1.87641	1.30026	1.47265	2.53497	2.13833				2.11456	2.07077	1.91357	2.4876	2.03736
45.15	1.67807	1.64492	1.85691	1.74011	2.7378	2.58116	2.22789	3.49059	1.9186	1.32671	1.46612	2.58289	2.162				2.13792	2.04122	1.93838	2.51735	2.02433
45.2	1.68676	1.6424	1.84648	1.73832	2.68979	2.55063	2.20137	3.45266	1.95857	1.38034	1.46489	2.61011	2.17928				2.15168	2.03408	1.95558	2.50067	2.03644
45.25	1.70457	1.6285	1.83343	1.74745	2.64912	2.56258	2.17628	3.40039	1.88418	1.42588	1.46795	2.58763	2.18866				2.13595	2.03464	1.93222	2.46602	2.04484
45.3	1.72456	1.6065	1.84558	1.76419	2.61895	2.60985	2.17532	3.38059	1.81645	1.44865	1.46995	2.6607	2.20405				2.15906	2.01441	1.90506	2.49512	2.02862
45.35	1.69605	1.59826	1.84761	1.76478	2.60636	2.60084	2.18583	3.36439	1.89195	1.43396	1.46726	2.68377	2.22626				2.16619	2.02142	1.92063	2.52726	2.04922
45.4	1.66244	1.59009	1.83311	1.75941	2.58538	2.53812	2.25275	3.37921	1.93525	1.38254	1.46991	2.71276	2.22212				2.13865	2.00954	1.95414	2.56071	2.0641
45.45	1.6578	1.58033	1.83812	1.76632	2.62105	2.53518	2.28859	3.31531	1.88751	1.41192	1.47758	2.73081	2.20453				2.1062	2.02517	2.00104	2.57205	2.0752
45.5	1.68424	1.56909	1.83424	1.75488	2.62787	2.53867	2.3242	3.28621	1.86753	1.37225	1.48195	2.69856	2.20301				2.10694	2.05231	2.01842	2.57434	2.05796
45.55	1.7102	1.57855	1.83686	1.74028	2.61318	2.59128	2.32109	3.31452	1.86086	1.35315	1.47052	2.70034	2.21353				2.15316	2.0666	2.06351	2.56747	2.05729
45.6	1.71489	1.59988	1.85036	1.7822	2.56124	2.56424	2.33567	3.32578	1.94303	1.31863	1.45775	2.71454	2.20961				2.19028	2.07332	2.05102	2.56518	2.0715
45.65	1.71216	1.60476	1.86848	1.8085	2.54734	2.55376	2.29887	3.40872	2.08626	1.3583	1.45094	2.71306	2.21987				2.26084	2.06089	2.0215	2.55527	2.07368
45.7	1.71779	1.60889	1.87597	1.80269	2.52897	2.56001	2.27473	3.61381	2.13622	1.43102	1.46359	2.71661	2.23747				2.28395	2.04656	1.98275	2.54851	2.05813
45.75	1.73484	1.61548	1.88157	1.8097	2.52477	2.56479	2.2549	3.64965	2.10513	1.47069	1.5015	2.65508	2.25721				2.26797	2.01836	1.95486	2.53674	2.02231
45.8	1.74117	1.61871	1.86631	1.80953	2.57095	2.52727	2.24462	3.60869	2.13067	1.50816	1.53374	2.63141	2.26858				2.26232	2.00973	1.92878	2.51647	2.01651
45.85	1.72642	1.61613	1.84359	1.82344	2.58092	2.48019	2.22598	3.49861	2.07293	1.54636	1.54659	2.63466	2.28366				2.3432	2.0216	1.89075	2.49512	2.00701
45.9	1.71834	1.60724	1.83076	1.82421	2.5169	2.49288	2.2114	3.43324	2.15287	1.5493	1.54647	2.62105	2.28738				2.31542	2.02378	1.87065	2.48302	2.02012
45.95	1.71637	1.60699	1.83546	1.83634	2.47834	2.535	2.12275	3.41225	2.24947	1.5346	1.53137	2.56781	2.29901				2.31272	2.03102	1.83715	2.47932	2.01071
46	1.72691	1.59849	1.82634	1.88757	2.45001	2.53463	2.04293	3.46477	2.1984	1.492	1.5219	2.52816	2.28691				2.35328	2.05505	1.79025	2.55385	2.0134
46.05	1.74647	1.60343	1.80972	1.91523	2.45184	2.54051	2.04245	3.45977	2.19506	1.42882	1.51978	2.59236	2.27523				2.40933	2.05018	1.78228	2.57314	2.01701
46.1	1.74768	1.62111	1.79897	1.89969	2.46339	2.51605	2.10411	3.42371	2.2095	1.46775	1.53582	2.59709	2.25941				2.37319	2.05212	1.76164	2.59613	1.99684
46.15	1.76204	1.63687	1.81518	1.88526	2.49277	2.47467	2.10435	3.44963	2.14843	1.49273	1.557	2.59384	2.23569				2.35156	2.05695	1.7582	2.60223	2.00903
46.2	1.74702	1.65481	1.81861	1.86528	2.52215	2.47577	2.05966	3.5546	2.07293	1.50522	1.57454	2.69472	2.21783				2.35328	2.06929	1.82647	2.60397	2.01407
46.25	1.72762	1.67196	1.8085	1.87203	2.56439	2.47265	2.07448	3.67716	2.11068	1.50155	1.56667	2.75773	2.21306				2.3818	2.05894	1.90108	2.63645	2.01558
46.3	1.72151	1.66938	1.81324	1.89286	2.63522	2.45242	2.15979	3.76529	2.26279	1.48098	1.55643	2.77696	2.20416				2.39311	2.07337	1.94617	2.67785	2.01146
46.35	1.72806	1.65959	1.81504	1.89218	2.6869	2.42188	2.15071	3.77441	2.41601	1.48759	1.55116	2.72075	2.20531				2.35672	2.09355	1.96265	2.73757	2.02693
46.4	1.73779	1.65678	1.83198	1.88833	2.7656	2.39356	2.14879	3.76601	2.43933	1.42662	1.55696	2.67697	2.19609				2.31345	2.09712	1.93802	2.76372	2.03349
46.45	1.74046	1.66883	1.8486	1.89627	2.7963	2.38234	2.15955	3.75882	2.47375	1.47804	1.5559	2.66513	2.18955				2.29403	2.08445	1.96591	2.7367	2.05073
46.5	1.74046	1.68796	1.86635	1.87442	2.75695	2.39981	2.1476	3.8094	2.49374	1.55076	1.56067	2.6462	2.22883				2.28961	2.1025	1.97206	2.68123	2.08192
46.55	1.74658	1.67988	1.87096	1.86921	2.72468	2.42851	2.11606	3.79969	2.38937	1.56031	1.56128	2.65123	2.24616				2.28838	2.1153	1.98854	2.60866	2.07477
46.6	1.7509	1.68334	1.87092	1.87134	2.76298	2.44616	2.1108	3.80268	2.26946	1.50742	1.57303	2.61188	2.2448				2.31394	2.11354	1.99235	2.56812	2.06771
46.65	1.76734	1.6951	1.85971	1.90259	2.75537	2.50906	2.11295	3.83273	2.24836	1.45527	1.553	2.62904	2.24171				2.33386	2.12226	1.98039	2.5678	2.07545
46.7	1.77969	1.70993	1.85059	1.87988	2.76849	2.53132	2.15549	3.83485	2.20728	1.44278	1.54545	2.66365	2.25627				2.30288	2.15904	1.94472	2.5788	2.09394
46.75	1.77477	1.71009	1.85578	1.89738	2.77977	2.54143	2.13732	3.78062	2.10069	1.38915	1.53904	2.69383	2.26046				2.2869	2.17472	1.92824	2.58164	2.08436
46.8	1.76887	1.70262	1.86423	1.91164	2.7433	2.57564	2.12299	3.77293	2.0374	1.31642	1.5157	2.75625	2.25339				2.26625	2.17741	1.93041	2.58839	2.06544
46.85	1.77221	1.69752	1.87105	1.92377	2.75721	2.59643	2.12036	3.77484	1.97967	1.27529	1.50252	2.81216	2.2437				2.28248	2.16363	1.9286	2.59864	2.05653
46.9	1.77215	1.6928	1.87457	1.90866	2.78738	2.57564	2.11056	3.80465	1.88307	1.22901	1.49415	2.84589	2.24878				2.31149	2.1692	1.90886	2.62751	2.0461
46.95	1.78149	1.69487	1.87539	1.9055	2.78948	2.63615	2.10363	3.80764	1.82533	1.17244	1.48783	2.90357	2.28314				2.29157	2.16985	1.88206	2.6772	2.04812
47	1.77073	1.6938	1.872	1.89329	2.78082	2.67846	2.14043	3.81854	1.7787	1.11734	1.48897	2.97339	2.30566				2.2724	2.17453	1.8846	2.68755	2.04997
47.05	1.76024	1.68928	1.86166	1.88415	2.74514	2.61574	2.19492	3.76653	1.7676	1.08796	1.4906	3.04468	2.32357				2.2606	2.16711	1.87717	2.68232	2.04627
47.1	1.77827	1.67164	1.86193	1.89542	2.70579	2.58613	2.21117	3.77592	1.67989	1.12542	1.49423	3.06658	2.33493				2.26527	2.1647	1.85725	2.63677	2.03551
47.15	1.78893	1.64873	1.87385	1.88739	2.62499	2.60617	2.20256	3.74961	1.58662	1.19595	1.49827	3.01688	2.35992				2.25297	2.14981	1.88116	2.597	2.0414
47.2	1.77232	1.64324	1.87213	1.87869	2.63024	2.58208	2.16504	3.68879	1.61327	1.27969	1.49578	2.92724	2.37945				2.28174	2.16016	1.87518	2.57793	2.02576
47.25	1.7462	1.65461	1.86315	1.86477	2.70081	2.56332	2.19468	3.63735	1.63325	1.39576	1.48444	2.80506	2.37107				2.34001	2.16846	1.88261	2.59526	2.03837
47.3	1.7297	1.64915	1.86468	1.84539	2.68402	2.52414	2.20423	3.64157	1.65768	1.4347	1.45979	2.68377	2.36363				2.31198	2.15858	1.8884	2.61313	2.0762
47.35	1.73986	1.63952	1.8692	1.86494	2.67378	2.55265	2.17556	3.62116	1.7143	1.4582	1.4469	2.70004	2.38212				2.31394	2.15515	1.8942	2.68766	2.119
47.4	1.75538	1.62708	1.89517	1.86596	2.68297	2.52506	2.16027	3.62593	1.76982	1.48612	1.4584	2.74649	2.38306				2.31493	2.15723	1.88568	2.73016	2.13262
47.45	1.75724	1.63351	1.92069	1.87425	2.64939	2.50814	2.19826	3.63479	1.78314	1.54268	1.4671	2.76453	2.35803				2.30559	2.15116	1.90144	2.79303	2.13464
47.5	1.74948	1.65878	1.9425	1.89798	2.60925	2.51863	2.20161	3.5688	1.84199	1.52873	1.48452	2.774	2.35934				2.2601	2.15236	1.90687	2.84457	2.12943
47.55	1.74341	1.66909	1.93668	1.90089	2.57042	2.56902	2.25036	3.60917	1.7465	1.52726	1.49583	2.79648	2.36421				2.21536	2.16952	1.93892	2.85133	2.11471
47.6	1.74724	1.68114	1.93663	1.902	2.55311	2.62438	2.26135	3.65236	1.77537	1.52946	1.49758	2.86009	2.37296				2.18487	2.1898	2.0139	2.86451	2.09941
47.65	1.77008	1.6846	1.95718	1.89764	2.58957	2.68875	2.24008	3.80534	1.88196	1.50522	1.51472	2.916	2.39076				2.16865	2.20492	2.01227	2.85068	2.08991
47.7	1.78423	1.68007	1.95637	1.91122	2.59167	2.70273	2.19922	3.79799	1.97634	1.41339	1.53451	2.91393	2.38505				2.1539	2.21837	2.0311	2.82191	2.08327
47.75	1.80482	1.66343	1.95217	1.92274	2.66565	2.65197	2.15334	3.69371	1.95524	1.36711	1.55014	2.93345	2.39338				2.16816	2.21113	2.05881	2.82921	2.07486
47.8	1.78559	1.6622	1.94323	1.91258	2.67562	2.63431	2.18225	3.6782	2.05295	1.29365	1.55508	2.92753	2.38322				2.16717	2.21698	2.02241	2.82888	2.07234
47.85	1.77079	1.65975	1.94192	1.91122	2.68244	2.65914	2.17389	3.77469	2.1984	1.27382	1.55226	2.88553	2.38066				2.15021	2.2064	1.97804	2.83117	2.09504
47.9	1.78231	1.65451	1.94165	1.89141	2.6423	2.62769	2.14306	3.75527	2.20173	1.2672	1.56161	2.88198	2.37547				2.10915	2.18868	1.988	2.79565	2.16205
47.95	1.82105	1.63794	1.9514	1.90063	2.60138	2.60305	2.13924	3.65147	2.28722	1.29659	1.56369	2.88789	2.37694				2.07867	2.17713	1.98039	2.72558	2.19585
48	1.85394	1.62844	1.97078	1.88594	2.56911	2.56608	2.14999	3.53545	2.30387	1.30687	1.58593	2.80329	2.38422				2.11849	2.16224	2.00502	2.72046	2.18735
48.05	1.85432	1.63497	1.99575	1.87681	2.5476	2.59054	2.12992	3.49999	2.45821	1.30761	1.60495	2.75684	2.37338				2.18659	2.1435	2.04722	2.72111	2.17743
48.1	1.85476	1.64392	1.99553	1.8535	2.56255	2.57564	2.19372	3.54013	2.436	1.32377	1.60278	2.75862	2.3374				2.1716	2.14387	2.02367	2.71861	2.16591
48.15	1.85421	1.66156	1.99029	1.84214	2.6486	2.51182	2.23912	3.61329	2.436	1.36417	1.57597	2.73081	2.33252				2.18045	2.15603	2.00792	2.73528	2.13657
48.2	1.84017	1.66851	1.97873	1.81661	2.74199	2.46419	2.23912	3.72822	2.4149	1.37519	1.54761	2.65981	2.3264				2.24314	2.16999	2.02023	2.75925	2.11782
48.25	1.83815	1.66227	1.94707	1.82208	2.81807	2.44855	2.19778	3.76797	2.45821	1.35095	1.53341	2.70921	2.30409				2.28666	2.17027	2.01715	2.7781	2.10193
48.3	1.82985	1.65655	1.91766	1.81157	2.8485	2.46639	2.11964	3.74265	2.49041	1.32157	1.5419	2.72341	2.29571				2.2901	2.17481	1.9985	2.79957	2.13287
48.35	1.81826	1.65904	1.88483	1.79612	2.90255	2.46878	2.06802	3.77131	2.42712	1.30614	1.55687	2.65951	2.30314				2.34886	2.16345	1.99886	2.81417	2.10395
48.4	1.78996	1.67061	1.85213	1.79347	2.87552	2.41729	2.01856	3.77005	2.34385	1.3201	1.56475	2.59591	2.2834				2.36459	2.14406	1.99579	2.80545	2.09277
48.45	1.74669	1.67384	1.83763	1.80713	2.88576	2.40515	2.01473	3.76564	2.26612	1.37887	1.58018	2.63555	2.27455				2.42089	2.12319	2.01987	2.80208	2.0725
48.5	1.72118	1.68844	1.83058	1.7974	2.891	2.41765	2.06229	3.78766	2.31165	1.34067	1.58014	2.58881	2.26491				2.45875	2.11952	2.00683	2.83095	2.05762
48.55	1.68954	1.6854	1.83578	1.80816	2.86057	2.42188	2.08212	3.73005	2.42268	1.33699	1.57887	2.58141	2.26104				2.46416	2.12161	1.99144	2.83662	2.05855
48.6	1.6761	1.68935	1.84174	1.82165	2.77059	2.44855	2.1108	3.70765	2.46265	1.35756	1.58613	2.58526	2.29016				2.52685	2.13956	1.9775	2.81613	2.06897
48.65	1.69506	1.68576	1.85479	1.83856	2.67169	2.47596	2.15238	3.69584	2.46265	1.3796	1.58095	2.61484	2.30938				2.54898	2.12912	1.98872	2.8182	2.06838
48.7	1.699	1.68734	1.87521	1.86511	2.63601	2.48092	2.16504	3.58613	2.38715	1.39209	1.57218	2.69738	2.32828				2.47891	2.11275	1.98945	2.83466	2.0572
48.75	1.69736	1.67584	1.88063	1.89004	2.66618	2.50796	2.15357	3.49343	2.30498	1.37079	1.56691	2.79234	2.31194				2.42384	2.09842	2.03146	2.86756	2.07503
48.8	1.70348	1.6698	1.89214	1.86767	2.71287	2.50557	2.16313	3.48943	2.27723	1.38474	1.55426	2.85062	2.29597				2.3786	2.05899	2.05844	2.89067	2.11488
48.85	1.71511	1.68301	1.90068	1.85392	2.77269	2.48754	2.16743	3.49066	2.19284	1.38768	1.56287	2.88464	2.28968				2.31616	2.04364	2.08506	2.89982	2.14431
48.9	1.71834	1.70043	1.87945	1.81593	2.77951	2.47118	2.19396	3.50305	2.10513	1.38474	1.59817	2.85328	2.28743				2.28051	2.05365	2.10299	2.89873	2.16633
48.95	1.69692	1.70178	1.88307	1.80167	2.77006	2.49085	2.2298	3.55826	2.12734	1.35095	1.60968	2.83553	2.31844				2.25322	2.06664	2.09738	2.90124	2.14498
49	1.69473	1.70825	1.88844	1.83224	2.79918	2.56442	2.26876	3.55746	2.09625	1.3245	1.60401	2.84559	2.33389				2.21708	2.07671	2.0512	2.88315	2.14935
49.05	1.69757	1.7118	1.90303	1.86673	2.79472	2.59882	2.25705	3.63821	2.08515	1.29365	1.59172	2.80565	2.35766				2.18709	2.10013	2.01027	2.8826	2.17651
49.1	1.71041	1.72282	1.91229	1.89551	2.7719	2.57491	2.21618	3.68576	2.13733	1.23635	1.59242	2.79116	2.35829				2.17479	2.11201	2.00303	2.87563	2.14271
49.15	1.72036	1.73287	1.90944	1.89218	2.78082	2.51109	2.15501	3.71193	2.3605	1.14379	1.58993	2.79589	2.39621				2.19102	2.11164	2.02548	2.84392	2.10319
49.2	1.7232	1.72285	1.89616	1.89559	2.71314	2.4857	2.09049	3.66153	2.53815	1.10265	1.57495	2.79648	2.43518				2.23085	2.11966	2.06207	2.85808	2.03013
49.25	1.72298	1.71975	1.87769	1.88586	2.68297	2.47798	2.07041	3.58891	2.4471	1.06959	1.56757	2.78879	2.42522				2.22249	2.12458	2.11567	2.84675	2.02525
49.3	1.71276	1.73073	1.87981	1.86195	2.69057	2.49306	2.06802	3.56176	2.36161	1.04241	1.57279	2.77341	2.41648				2.23699	2.12249	2.09611	2.83171	2.05443
49.35	1.71708	1.7392	1.8631	1.83207	2.73911	2.49343	2.07949	3.45722	2.37937	1.02772	1.57316	2.85506	2.39977				2.2365	2.12564	2.17525	2.80469	2.10496
49.4	1.75456	1.74246	1.84097	1.85017	2.79577	2.46492	2.06802	3.43806	2.3394	1.06225	1.56426	2.89825	2.38233				2.20356	2.14091	2.23265	2.79924	2.13842
49.45	1.78445	1.73765	1.86915	1.88611	2.78003	2.44175	2.06038	3.4	2.29055	1.12836	1.55157	2.82962	2.37563				2.2397	2.157	2.24804	2.75119	2.11345
49.5	1.80433	1.73972	1.89919	1.9055	2.81781	2.44175	2.06324	3.38927	2.28611	1.13938	1.54777	2.79057	2.37343				2.3255	2.16683	2.20676	2.71087	2.0725
49.55	1.80657	1.73303	1.93699	1.91813	2.80417	2.43844	2.10578	3.38276	2.34496	1.12469	1.54655	2.78347	2.37139				2.35721	2.17143	2.22034	2.66914	2.07587
49.6	1.80477	1.73206	1.95393	1.92616	2.79918	2.45628	2.08786	3.3643	2.35384	1.20036	1.54981	2.74264	2.39857				2.37983	2.14545	2.24786	2.63187	2.10202
49.65	1.80952	1.72708	1.95953	1.91429	2.8304	2.52378	1.9906	3.3446	2.34718	1.25692	1.54043	2.76069	2.41019				2.40933	2.11975	2.26597	2.60812	2.11858
49.7	1.8258	1.72072	1.95623	1.8897	2.8485	2.56663	1.97291	3.23987	2.33496	1.31055	1.51945	2.69915	2.43743				2.46416	2.11669	2.26724	2.61476	2.11681
49.75	1.85733	1.72515	1.96468	1.88799	2.78187	2.54769	1.99251	3.25387	2.36605	1.30687	1.51786	2.7027	2.43308				2.51063	2.15932	2.26833	2.64604	2.1095
49.8	1.88579	1.72472	1.97213	1.89038	2.77715	2.51844	1.98988	3.35296	2.49596	1.38695	1.53974	2.6891	2.42502				2.51579	2.17277	2.24569	2.65268	2.08091
49.85	1.91382	1.72986	1.97597	1.87442	2.76534	2.55192	1.99514	3.31693	2.62919	1.44278	1.56034	2.7243	2.37186				2.52366	2.17435	2.1747	2.71752	2.06704
49.9	1.91983	1.73704	1.9626	1.86656	2.7231	2.58797	2.01784	3.3349	2.59255	1.45233	1.55602	2.72962	2.34248				2.49292	2.16688	2.13341	2.76056	2.08823
49.95	1.91781	1.73985	1.94259	1.88859	2.68139	2.62126	2.08953	3.40971	2.46487	1.43837	1.55092	2.74708	2.34059				2.44498	2.17147	2.07619	2.79783	2.08873
50	1.92879	1.72185	1.92299	1.89815	2.6486	2.57196	2.09144	3.46548	2.43045	1.33773	1.54626	2.80358	2.3442				2.4617	2.18024	1.99977	2.83738	2.11261
50.05	1.92486	1.7087	1.9295	1.91113	2.67352	2.53021	2.09001	3.43004	2.4038	1.30247	1.53202	2.84559	2.35054				2.44892	2.19156	1.94327	2.88217	2.09865
50.1	1.91131	1.70941	1.90615	1.93162	2.67378	2.53132	2.13565	3.38019	2.39159	1.25031	1.53345	2.8663	2.33876				2.49538	2.20218	1.93422	2.85591	2.10513
50.15	1.91726	1.70382	1.89792	1.95878	2.69425	2.55468	2.16791	3.35077	2.52038	1.20476	1.53692	2.93316	2.34384				2.50325	2.21456	1.94363	2.81929	2.10269
50.2	1.91202	1.70873	1.89187	1.96484	2.66696	2.55431	2.16576	3.29559	2.44155	1.16436	1.53733	2.94765	2.38123				2.53103	2.24462	2.03418	2.80066	2.09647
50.25	1.90142	1.70802	1.87218	1.96714	2.64152	2.53371	2.17628	3.29217	2.33052	1.12249	1.53443	2.87695	2.41286				2.4944	2.27709	2.06605	2.81733	2.10067
50.3	1.8959	1.70324	1.88275	1.9405	2.60925	2.49012	2.26708	3.33026	2.23726	1.1122	1.52949	2.82429	2.4059				2.50251	2.26679	2.07293	2.81657	2.09756
50.35	1.89109	1.69235	1.88695	1.89388	2.55127	2.45609	2.35932	3.30844	2.28944	1.16216	1.541	2.80062	2.41135				2.45482	2.27055	2.06388	2.82332	2.07461
50.4	1.86918	1.69519	1.89296	1.88569	2.5434	2.43255	2.39421	3.29206	2.40491	1.14159	1.55471	2.76157	2.41108				2.4526	2.27705	2.0474	2.82191	2.06267
50.45	1.84738	1.70802	1.88749	1.87638	2.48227	2.44138	2.45491	3.22724	2.46487	1.17464	1.57654	2.72134	2.40019				2.43982	2.26461	2.0349	2.83346	2.05972
50.5	1.82105	1.71529	1.89585	1.89832	2.46076	2.47154	2.54572	3.11392	2.436	1.23194	1.58116	2.67697	2.39165				2.44474	2.27714	2.01679	2.82332	2.04896
50.55	1.77958	1.70285	1.93717	1.93888	2.51717	2.49122	2.55122	3.09351	2.43489	1.29585	1.5996	2.65064	2.3849				2.49169	2.31374	2.01824	2.78246	2.05855
50.6	1.75827	1.70172	1.9631	1.95485	2.55652	2.52856	2.46041	3.10545	2.38715	1.36785	1.60748	2.65833	2.40459				2.45334	2.32686	2.06279	2.74683	2.07772
50.65	1.75997	1.7182	1.9678	1.96783	2.54104	2.53058	2.38394	3.18148	2.30387	1.43837	1.60409	2.67312	2.41061				2.45162	2.29741	2.15605	2.76633	2.08159
50.7	1.77182	1.7254	1.9771	1.95604	2.53422	2.52359	2.3782	3.28502	2.29499	1.48759	1.59458	2.67164	2.39427				2.45924	2.27394	2.17162	2.79739	2.08982
50.75	1.79969	1.72379	1.97787	1.92974	2.55075	2.49122	2.35335	3.29838	2.42934	1.44865	1.57336	2.65567	2.38631				2.46391	2.28405	2.19462	2.80393	2.08352
50.8	1.82018	1.70863	1.96211	1.90891	2.51533	2.45609	2.3708	3.30066	2.35606	1.4156	1.55994	2.66336	2.36631				2.44228	2.27389	2.19698	2.77789	2.05998
50.85	1.82542	1.69167	1.93781	1.87792	2.48332	2.47816	2.41548	3.36853	2.27723	1.38548	1.54932	2.69028	2.3508				2.41351	2.26067	2.12997	2.75958	2.07419
50.9	1.83815	1.69384	1.92399	1.88757	2.56649	2.4537	2.44129	3.32522	2.28278	1.38548	1.54031	2.74826	2.32645				2.48702	2.26935	2.04649	2.817	2.09033
50.95	1.85432	1.69196	1.93763	1.86639	2.6326	2.43899	2.3978	3.22736	2.28056	1.41633	1.54124	2.7527	2.3254				2.53816	2.28317	2.01172	2.86767	2.10084
51	1.86782	1.68279	1.95822	1.86853	2.64125	2.47007	2.37486	3.17511	2.27057	1.40017	1.56312	2.73436	2.33609				2.5539	2.27858	2.01679	2.88718	2.09184
51.05	1.87973	1.67267	1.98067	1.88091	2.66303	2.53775	2.31774	3.14665	2.33829	1.36197	1.56765	2.72105	2.31545				2.56348	2.27802	2.00538	2.88751	2.10101
51.1	1.8923	1.67232	1.99097	1.88108	2.66224	2.59771	2.25298	3.17565	2.34607	1.30247	1.56304	2.76394	2.30199				2.6097	2.29713	1.95921	2.8729	2.09865
51.15	1.87503	1.66747	1.99444	1.87997	2.6709	2.61463	2.23411	3.25685	2.34162	1.24664	1.55932	2.7098	2.301				2.69501	2.29138	1.95993	2.86506	2.09697
51.2	1.87503	1.67264	1.98121	1.87271	2.69162	2.63799	2.24032	3.30399	2.30387	1.25912	1.56606	2.80565	2.29728				2.69895	2.26948	1.98148	2.86582	2.08562
51.25	1.8611	1.69161	1.96915	1.87647	2.71996	2.64719	2.23148	3.4312	2.31165	1.29659	1.56304	2.88553	2.28796				2.72943	2.26958	2.00249	2.85525	2.0847
51.3	1.84214	1.7162	1.96631	1.88278	2.73858	2.65546	2.16982	3.46036	2.36605	1.35389	1.53382	2.987	2.25475				2.70731	2.27287	1.97387	2.88467	2.08478
51.35	1.84148	1.72602	1.95682	1.87672	2.79236	2.62475	2.1887	3.50237	2.43822	1.36711	1.4995	3.09379	2.25067				2.68075	2.26276	1.95812	2.88402	2.0984
51.4	1.83231	1.72666	1.94454	1.8418	2.78292	2.5613	2.20686	3.50065	2.52927	1.3774	1.48411	3.09823	2.25889				2.66822	2.24727	1.96156	2.88184	2.10118
51.45	1.82908	1.7351	1.94214	1.80696	2.73176	2.47651	2.18201	3.50496	2.5759	1.40311	1.4773	3.08699	2.26753				2.65764	2.24096	1.95196	2.86887	2.10656
51.5	1.82881	1.73222	1.92737	1.80995	2.69739	2.46529	2.19492	3.48616	2.53482	1.40752	1.48656	3.05977	2.26779				2.67117	2.26095	1.95341	2.87868	2.1
51.55	1.83143	1.72443	1.91884	1.82182	2.68061	2.42446	2.21236	3.50248	2.44821	1.48392	1.49938	2.97605	2.26564				2.6038	2.25858	1.93784	2.86996	2.11286
51.6	1.86427	1.71694	1.91983	1.81584	2.71235	2.432	2.22837	3.48882	2.32053	1.53313	1.51288	3.01303	2.27512				2.57184	2.26192	1.89184	2.86005	2.15566
51.65	1.8847	1.71574	1.94006	1.81251	2.73097	2.52819	2.25991	3.42498	2.2317	1.5324	1.51554	3.00386	2.31121				2.51923	2.27482	1.85055	2.86539	2.18197
51.7	1.88246	1.7214	1.94932	1.82045	2.69897	2.60305	2.28692	3.44797	2.21505	1.50448	1.51015	2.95712	2.35772				2.52906	2.27051	1.85309	2.91464	2.19711
51.75	1.87847	1.70353	1.95158	1.81183	2.63994	2.65565	2.28477	3.46112	2.19062	1.44131	1.51386	2.93197	2.39129				2.5357	2.277	1.87083	2.94079	2.21266
51.8	1.88011	1.68663	1.93907	1.81243	2.65253	2.71818	2.21403	3.49186	2.2206	1.40898	1.51958	2.87636	2.42203				2.55611	2.28929	1.91375	2.94123	2.22334
51.85	1.87509	1.68027	1.94092	1.82302	2.70605	2.75901	2.17914	3.64111	2.25169	1.35169	1.53174	2.81985	2.45183				2.55439	2.30056	1.95033	2.97195	2.22628
51.9	1.84886	1.67949	1.95176	1.89124	2.72389	2.77888	2.16242	3.69366	2.35162	1.32304	1.53031	2.81482	2.45471				2.57873	2.31411	1.95468	2.96727	2.22258
51.95	1.8281	1.69054	1.94919	1.93367	2.69897	2.82504	2.14975	3.79944	2.3494	1.31936	1.52513	2.85121	2.44125				2.60085	2.34031	2.02838	2.97108	2.22477
52	1.81455	1.68637	1.93988	1.98191	2.73491	2.84233	2.12681	3.82987	2.30498	1.31863	1.51411	2.84293	2.43413				2.57061	2.35043	2.05029	2.95637	2.24074
52.05	1.81652	1.67539	1.93735	2.00044	2.7942	2.80095	2.11964	3.78957	2.22837	1.30614	1.52341	2.84766	2.41585				2.56693	2.32737	2.09883	2.92695	2.19997
52.1	1.82078	1.66844	1.94422	1.98149	2.83145	2.74632	2.18416	3.72268	2.23837	1.32671	1.52394	2.76512	2.40511				2.57479	2.33229	2.12762	2.90625	2.17222
52.15	1.83771	1.67561	1.9425	1.97107	2.88969	2.73032	2.3273	3.71606	2.27945	1.32524	1.52419	2.72667	2.41407				2.60479	2.3225	2.14066	2.87966	2.14607
52.2	1.83296	1.68136	1.94318	1.98388	2.91199	2.69648	2.37103	3.69126	2.26501	1.28116	1.53308	2.76157	2.41569				2.62077	2.29871	2.18267	2.88315	2.12522
52.25	1.8134	1.68447	1.94092	1.99805	2.93508	2.62659	2.35359	3.67983	2.20617	1.22166	1.54002	2.77518	2.39286				2.62372	2.27598	2.16565	2.84468	2.13506
52.3	1.79324	1.68511	1.9225	2.01453	2.92721	2.60433	2.30341	3.68222	2.23948	1.21505	1.56226	2.78465	2.38574				2.56348	2.26628	2.13197	2.85917	2.16146
52.35	1.76117	1.68527	1.91351	2.00702	2.85952	2.60562	2.29576	3.63405	2.20062	1.23856	1.57854	2.77607	2.38045				2.52562	2.25121	2.10625	2.8959	2.17399
52.4	1.77166	1.69678	1.90447	1.99472	2.82647	2.59091	2.34403	3.68597	2.21949	1.30834	1.57854	2.7459	2.39087				2.48211	2.24518	2.07438	2.89982	2.17146
52.45	1.78018	1.69209	1.90958	1.96245	2.80653	2.53077	2.37988	3.6567	2.16398	1.33626	1.58001	2.78849	2.39631				2.43761	2.25047	2.02929	2.88674	2.16818
52.5	1.78341	1.66931	1.92859	1.91147	2.78712	2.51035	2.37629	3.62025	2.05961	1.43029	1.57259	2.79412	2.40742				2.43835	2.25436	1.98275	2.89393	2.18786
52.55	1.80428	1.65713	1.92367	1.8716	2.75039	2.51716	2.32683	3.54825	1.98966	1.47143	1.58634	2.80506	2.38694				2.47719	2.27417	1.97007	2.90025	2.20072
52.6	1.81723	1.66004	1.92028	1.85478	2.6932	2.5453	2.26756	3.47557	1.97967	1.42074	1.57907	2.7598	2.38008				2.43466	2.2578	1.92896	2.95299	2.18416
52.65	1.8051	1.68508	1.92475	1.84855	2.68402	2.55339	2.28118	3.37242	1.97412	1.40531	1.57622	2.68377	2.39831				2.36828	2.2622	1.86395	2.9713	2.17155
52.7	1.78838	1.6983	1.93257	1.84846	2.63181	2.58889	2.30054	3.35254	2.01298	1.46114	1.56173	2.68288	2.40658				2.34517	2.26141	1.88894	2.98067	2.15927
52.75	1.77833	1.69968	1.92755	1.83318	2.60977	2.6413	2.33065	3.34141	2.08959	1.47583	1.54773	2.76927	2.40915				2.41081	2.28822	1.93078	3.00345	2.15381
52.8	1.78991	1.70343	1.91229	1.82916	2.59639	2.67956	2.33519	3.31441	2.04184	1.50669	1.55194	2.86659	2.41815				2.49047	2.31986	1.96355	3.01772	2.13766
52.85	1.77024	1.69726	1.89725	1.84897	2.63233	2.71726	2.32013	3.29802	2.0263	1.46114	1.55218	2.88198	2.44141				2.47744	2.34616	2.05464	2.99669	2.12716
52.9	1.7562	1.70007	1.9024	1.86767	2.64676	2.76931	2.32826	3.20623	2.0696	1.42515	1.55198	2.82902	2.44937				2.4826	2.34407	2.13106	2.96531	2.10807
52.95	1.75041	1.70582	1.93609	1.85666	2.62132	2.81364	2.37773	3.30908	2.18174	1.38768	1.53982	2.83612	2.45895				2.47596	2.33772	2.17162	2.95071	2.13716
53	1.74527	1.70379	1.95678	1.88697	2.6507	2.80702	2.43245	3.51099	2.21283	1.43617	1.52606	2.82252	2.48503				2.5389	2.31225	2.19969	2.92172	2.17104
53.05	1.74046	1.70075	1.9664	1.89892	2.65306	2.75147	2.39015	3.61032	2.24947	1.44057	1.53982	2.88612	2.49389				2.57701	2.30631	2.21599	2.92782	2.1871
53.1	1.7545	1.69817	1.94006	1.91395	2.66591	2.65933	2.30938	3.69003	2.27723	1.38034	1.56789	2.96008	2.49938				2.59053	2.31513	2.22957	2.93523	2.18887
53.15	1.79406	1.69581	1.92927	1.9569	2.74357	2.58116	2.28501	3.69758	2.3172	1.31422	1.57026	2.9938	2.4887				2.5652	2.33461	2.2504	2.92074	2.1813
53.2	1.80624	1.6896	1.95845	1.9715	2.75511	2.50906	2.36148	3.6791	2.44266	1.2481	1.55957	3.00741	2.46168				2.52906	2.3469	2.25746	2.87661	2.17617
53.25	1.81422	1.70663	1.98243	1.95135	2.74593	2.4377	2.38896	3.67781	2.37604	1.21431	1.54157	3.0651	2.438				2.44474	2.34992	2.25873	2.87683	2.16037
53.3	1.8316	1.7076	2	1.94921	2.75563	2.43697	2.36936	3.62593	2.31387	1.2863	1.53186	3.12811	2.42397				2.42458	2.35938	2.24279	2.85601	2.16835
53.35	1.83422	1.71122	2.0107	1.96125	2.73543	2.44414	2.37581	3.53658	2.23282	1.33993	1.51023	3.13994	2.41323				2.4172	2.37849	2.18321	2.82779	2.14506
53.4	1.85733	1.71623	1.99625	1.94896	2.64125	2.4594	2.34642	3.54718	2.17952	1.33993	1.48289	3.09645	2.38924				2.43859	2.36791	2.14754	2.81755	2.13455
53.45	1.89754	1.73283	1.9738	1.96817	2.53684	2.48644	2.29528	3.52212	2.07293	1.36564	1.4613	3.09912	2.35929				2.43761	2.33415	2.14663	2.83466	2.13926
53.5	1.92633	1.74844	1.95583	1.98763	2.53448	2.45462	2.21881	3.59553	2.00631	1.40825	1.46844	3.14497	2.34279				2.48629	2.32394	2.13378	2.87487	2.13884
53.55	1.93753	1.7435	1.95393	1.98789	2.52241	2.42317	2.1844	3.68105	2.11512	1.44204	1.48024	3.19526	2.33713				2.53054	2.32691	2.11259	2.89132	2.11942
53.6	1.9407	1.74369	1.97656	2.01462	2.57882	2.38712	2.1715	3.7278	2.1562	1.46628	1.49885	3.10917	2.3585				2.58463	2.32589	2.15026	2.92554	2.09521
53.65	1.95452	1.75755	1.9902	2.00847	2.56806	2.3371	2.19468	3.75674	2.05406	1.48906	1.49933	3.01599	2.3772				2.66059	2.31963	2.20676	2.9263	2.09302
53.7	1.93535	1.75784	1.97218	1.99805	2.5678	2.33011	2.22383	3.76144	1.97078	1.45747	1.47665	2.99883	2.38149				2.64166	2.3482	2.18339	2.88435	2.05905
53.75	1.90798	1.75222	1.94476	1.98345	2.58905	2.36671	2.28787	3.76467	1.81312	1.37079	1.48089	2.99143	2.39076				2.64043	2.36411	2.13975	2.83803	2.04913
53.8	1.8841	1.76389	1.93193	1.95647	2.56727	2.43108	2.34977	3.8263	1.74428	1.33332	1.51048	2.95948	2.38799				2.66453	2.379	2.14193	2.80153	2.06788
53.85	1.86673	1.7854	1.93266	1.92889	2.54497	2.52267	2.32659	3.83484	1.71875	1.36124	1.51864	2.9657	2.38406				2.73779	2.39955	2.14048	2.8011	2.09748
53.9	1.87323	1.79574	1.93076	1.93658	2.50851	2.59146	2.30269	3.81533	1.74095	1.36932	1.52317	2.95091	2.39155				2.75402	2.41495	2.16529	2.81657	2.09941
53.95	1.88077	1.79387	1.93532	1.91472	2.47519	2.65418	2.28955	3.8385	1.84976	1.38474	1.52778	2.94558	2.38364				2.77909	2.41852	2.19136	2.86353	2.12413
54	1.88716	1.79015	1.94083	1.86776	2.50116	2.65473	2.27664	3.84317	1.93636	1.44351	1.52672	2.93079	2.36547				2.82654	2.40544	2.22378	2.87824	2.12699
54.05	1.89896	1.78146	1.93943	1.86835	2.49592	2.60765	2.27521	3.80004	2.00742	1.44278	1.52745	2.87931	2.3319				2.82802	2.38767	2.22631	2.84762	2.11555
54.1	1.91038	1.78233	1.92972	1.88509	2.46549	2.56829	2.33208	3.7797	2.23282	1.4729	1.53933	2.84234	2.31927				2.77983	2.35725	2.20657	2.83182	2.10782
54.15	1.89574	1.7918	1.91703	1.88654	2.44555	2.55486	2.31822	3.6513	2.37826	1.44939	1.55969	2.87162	2.2812				2.74197	2.34231	2.23519	2.83106	2.11597
54.2	1.88863	1.79471	1.91301	1.86853	2.42771	2.5041	2.29791	3.56923	2.3283	1.44718	1.57724	2.87636	2.28555				2.70976	2.34931	2.24315	2.83477	2.14708
54.25	1.86793	1.78586	1.91161	1.86135	2.39938	2.48442	2.32635	3.48615	2.29277	1.46922	1.57426	2.90535	2.28995				2.69255	2.36583	2.23718	2.86375	2.18693
54.3	1.84542	1.7845	1.90438	1.84556	2.43715	2.46198	2.35144	3.50659	2.26612	1.55076	1.57761	2.90831	2.3199				2.68936	2.36425	2.21237	2.87487	2.23553
54.35	1.85525	1.77277	1.90353	1.81687	2.4445	2.45168	2.33782	3.54885	2.13511	1.59411	1.57552	2.87369	2.33127				2.65125	2.35878	2.18792	2.88358	2.21981
54.4	1.86973	1.76266	1.90213	1.83497	2.41879	2.50833	2.30508	3.54026	2.07404	1.6066	1.57148	2.8589	2.35992				2.67436	2.35966	2.1307	2.93229	2.19862
54.45	1.88197	1.77503	1.90036	1.86776	2.43086	2.52212	2.25346	3.60942	2.08403	1.63231	1.54908	2.82518	2.36735				2.69673	2.36634	2.08361	2.96934	2.20224
54.5	1.90038	1.77781	1.88654	1.9195	2.47073	2.51605	2.24175	3.68138	2.09958	1.7043	1.5441	2.81749	2.37694				2.71984	2.34741	2.02621	2.96476	2.19702
54.55	1.89027	1.7938	1.88248	1.9563	2.46601	2.51973	2.20782	3.79122	2.17064	1.74764	1.54986	2.79974	2.38479				2.72574	2.28702	2.04377	2.92771	2.18281
54.6	1.87328	1.78928	1.86816	1.95621	2.4487	2.52635	2.21499	3.84876	2.15287	1.72928	1.54561	2.83021	2.37872				2.70362	2.25469	2.08434	2.86909	2.20955
54.65	1.83974	1.79006	1.86346	1.9458	2.52294	2.48828	2.30173	3.87784	2.04851	1.63525	1.54116	2.88405	2.37249				2.7223	2.25473	2.12871	2.86451	2.21888
54.7	1.84061	1.78253	1.88117	1.92676	2.66775	2.50961	2.38967	3.89369	2.0374	1.5875	1.54867	2.93434	2.37956				2.69108	2.29671	2.2044	2.86484	2.20509
54.75	1.82105	1.7804	1.87593	1.88509	2.72074	2.56681	2.43532	3.91004	2.0696	1.56105	1.5461	2.97428	2.40265				2.65691	2.31503	2.25311	2.89862	2.16575
54.8	1.80952	1.77923	1.85922	1.85205	2.73753	2.61096	2.48693	3.87698	2.04739	1.52652	1.55141	3.09971	2.41648				2.61487	2.31819	2.29314	2.964	2.13539
54.85	1.81209	1.78786	1.86933	1.84334	2.70605	2.61794	2.4941	3.83852	2.16731	1.46408	1.55843	3.16509	2.43559				2.62249	2.34843	2.30998	2.99353	2.12522
54.9	1.80515	1.7971	1.89124	1.82694	2.68139	2.61831	2.48478	3.8727	2.17175	1.42882	1.56769	3.1426	2.44356				2.65912	2.35725	2.31396	2.97413	2.13085
54.95	1.7986	1.79093	1.91179	1.81994	2.68192	2.62126	2.46853	3.8715	2.06738	1.38107	1.57875	3.06362	2.45822				2.6515	2.36397	2.28698	2.97642	2.12833
55	1.80455	1.77607	1.92349	1.81055	2.71838	2.61923	2.42241	3.87106	1.91083	1.36785	1.57148	3.02161	2.45848				2.64043	2.37608	2.2734	3.00617	2.10143
55.05	1.82815	1.76085	1.92873	1.8009	2.78029	2.62604	2.36076	3.89116	1.97634	1.3583	1.5603	3.0222	2.45534				2.63798	2.37617	2.27122	3.02677	2.09823
55.1	1.83968	1.75112	1.93582	1.83104	2.83565	2.58447	2.26326	4.00528	1.9397	1.38842	1.54218	3.01599	2.46152				2.63232	2.37691	2.26108	3.05444	2.08386
55.15	1.83116	1.75658	1.94183	1.88219	2.86451	2.57288	2.21523	4.00946	2.00631	1.40678	1.52064	2.97664	2.45502				2.64732	2.3867	2.29223	3.0466	2.09621
55.2	1.85279	1.74834	1.93487	1.88227	2.87684	2.58889	2.29337	4.07471	2.08959	1.40017	1.52831	2.93966	2.48425				2.63453	2.36963	2.32483	3.0017	2.11522
55.25	1.86908	1.74776	1.92773	1.88398	2.87185	2.59863	2.35861	4.14154	2.19062	1.35977	1.56736	2.93345	2.48257				2.6274	2.3443	2.31722	2.95463	2.12396
55.3	1.86826	1.7475	1.92588	1.90387	2.86162	2.67901	2.3567	4.17003	2.22282	1.41266	1.59401	2.93641	2.45529				2.69378	2.34644	2.32573	2.92793	2.11606
55.35	1.88104	1.73671	1.92259	1.92437	2.84641	2.75313	2.35072	4.11247	2.26834	1.47216	1.59274	2.88375	2.43392				2.7196	2.38814	2.31269	2.93349	2.11454
55.4	1.88142	1.74043	1.92042	1.95656	2.82804	2.78807	2.33973	3.96771	2.40269	1.57721	1.59026	2.83819	2.43188				2.69526	2.40229	2.30237	2.93719	2.10479
55.45	1.8924	1.75642	1.9098	1.95399	2.80968	2.80628	2.38298	3.79714	2.45488	1.6639	1.58295	2.85772	2.44748				2.64412	2.40999	2.30726	2.91769	2.08058
55.5	1.90563	1.76482	1.90958	1.96731	2.78843	2.80665	2.42026	3.63993	2.48374	1.64994	1.57756	2.87162	2.44429				2.59004	2.372	2.33261	2.91725	2.0852
55.55	1.88842	1.77345	1.9122	1.98559	2.81912	2.77667	2.38466	3.46013	2.47153	1.59043	1.58209	2.90505	2.43413				2.59397	2.36499	2.37716	2.93458	2.09184
55.6	1.85094	1.78702	1.89056	2.02691	2.79026	2.72885	2.32874	3.4576	2.37049	1.55003	1.58352	2.96008	2.43738				2.56693	2.36416	2.42243	2.94962	2.09386
55.65	1.82717	1.78854	1.8701	2.03203	2.67195	2.68673	2.2537	3.50003	2.27945	1.50155	1.57626	3.01924	2.43093				2.5657	2.3764	2.41302	3.01892	2.09975
55.7	1.8157	1.7897	1.90578	2.03016	2.61004	2.67496	2.2224	3.52524	2.17952	1.42368	1.57797	3.06983	2.41831				2.57528	2.40057	2.39654	3.04049	2.14885
55.75	1.8045	1.79432	1.93474	2.03212	2.59613	2.6185	2.20734	3.53347	2.28833	1.37666	1.59172	3.04173	2.41815				2.56496	2.41258	2.39925	3.03461	2.17575
55.8	1.80859	1.79917	1.94684	2.02665	2.62787	2.55688	2.21618	3.58662	2.41157	1.40825	1.61617	3.00593	2.39118				2.56275	2.39403	2.43131	3.02339	2.15709
55.85	1.80805	1.81006	1.95081	2.00591	2.61502	2.53077	2.22072	3.64766	2.41157	1.4369	1.62588	2.97457	2.38181				2.58168	2.39268	2.50465	2.98754	2.14061
55.9	1.84269	1.82369	1.94612	1.99011	2.62263	2.52819	2.16528	3.7149	2.34385	1.47143	1.63184	2.92103	2.38521				2.61831	2.40159	2.48527	2.94286	2.13817
55.95	1.88295	1.84007	1.94454	1.99088	2.63679	2.57951	2.17675	3.68223	2.19951	1.46114	1.63584	2.93671	2.41156				2.64093	2.415	2.45503	2.9081	2.12699
56	1.87427	1.8592	1.96342	2.00616	2.69556	2.57675	2.25729	3.61156	2.16176	1.43176	1.63176	3.0012	2.4369				2.66822	2.41513	2.41139	2.90025	2.11824
56.05	1.85514	1.85836	1.97624	2.01069	2.78948	2.54382	2.27234	3.49665	2.18951	1.45233	1.62045	3.0506	2.46152				2.63773	2.43091	2.38603	2.92325	2.12253
56.1	1.8423	1.85471	1.97295	2.04766	2.81676	2.56038	2.28262	3.45902	2.20284	1.58456	1.61674	3.01628	2.46649				2.60872	2.44181	2.38784	2.94711	2.128
56.15	1.8252	1.84179	1.9486	2.05765	2.83486	2.56718	2.27449	3.44678	2.19618	1.57648	1.60238	3.06273	2.42627				2.57725	2.44222	2.40523	3.00105	2.11084
56.2	1.81313	1.83442	1.92019	2.04424	2.79761	2.62328	2.34355	3.40128	2.2317	1.46702	1.59425	2.99646	2.40208				2.56791	2.43888	2.36865	2.98928	2.1116
56.25	1.78832	1.82928	1.92069	2.02563	2.75406	2.61703	2.41405	3.38526	2.20617	1.46482	1.59364	2.94972	2.40522				2.53595	2.41847	2.29965	2.98274	2.10504
56.3	1.7981	1.83668	1.92719	2.01308	2.69346	2.60985	2.41859	3.33115	2.28944	1.4942	1.5796	2.90653	2.41302				2.55635	2.40456	2.32428	3.01358	2.11572
56.35	1.84143	1.83506	1.93081	2.01197	2.67824	2.60875	2.40951	3.27837	2.30498	1.50302	1.56495	2.88227	2.41894				2.58561	2.38415	2.3643	3.0661	2.1544
56.4	1.88432	1.83426	1.9257	1.975	2.64729	2.58134	2.42528	3.30957	2.43267	1.41853	1.55116	2.91925	2.43874				2.60946	2.37339	2.35217	3.05259	2.1945
56.45	1.89098	1.82599	1.93044	1.94366	2.60321	2.59808	2.42767	3.35922	2.44155	1.29512	1.53496	2.97013	2.45471				2.59594	2.35483	2.34855	3.026	2.19484
56.5	1.88612	1.82282	1.91703	1.93043	2.60846	2.59771	2.40329	3.42839	2.41268	1.22386	1.52023	2.9867	2.44534				2.62003	2.34407	2.3203	3.04474	2.20367
56.55	1.8977	1.80799	1.91802	1.89072	2.65175	2.56093	2.36458	3.47099	2.49929	1.22166	1.50831	2.99676	2.43989				2.61659	2.32793	2.26181	3.06272	2.22326
56.6	1.92174	1.78221	1.92945	1.85751	2.69635	2.54198	2.37342	3.4009	2.63696	1.19889	1.48762	2.94351	2.43764				2.64093	2.30117	2.27792	3.02851	2.21249
56.65	1.91623	1.77145	1.9168	1.83813	2.71182	2.58613	2.36912	3.42074	2.63474	1.22386	1.46204	2.88671	2.44282				2.6901	2.31921	2.29965	2.97675	2.19702
56.7	1.91426	1.77494	1.92593	1.85435	2.73596	2.59403	2.34188	3.45363	2.76576	1.24884	1.47159	2.79412	2.44775				2.76188	2.33595	2.28318	2.97152	2.16129
56.75	1.89792	1.78511	1.91775	1.90063	2.74698	2.6025	2.37557	3.56338	2.7158	1.26059	1.49836	2.74619	2.46257				2.77959	2.33739	2.27231	2.97108	2.15456
56.8	1.88	1.79442	1.91048	1.91096	2.68926	2.62843	2.42337	3.74116	2.52482	1.30247	1.49456	2.71128	2.47163				2.75058	2.33466	2.25293	2.98993	2.14607
56.85	1.88049	1.78537	1.91197	1.92061	2.66854	2.62953	2.41907	3.78208	2.36827	1.31275	1.48509	2.74442	2.48336				2.73607	2.34695	2.25837	2.98906	2.13666
56.9	1.88355	1.79128	1.9239	1.91062	2.68848	2.67202	2.41715	3.73331	2.29721	1.37225	1.4655	2.7953	2.48744				2.76238	2.35785	2.25674	3.00029	2.13144
56.95	1.87596	1.80653	1.92782	1.91122	2.70946	2.65951	2.4628	3.73145	2.20062	1.46335	1.45624	2.8518	2.49771				2.7641	2.33735	2.26163	3.01783	2.15717
57	1.8747	1.83477	1.90718	1.91113	2.75826	2.65841	2.48813	3.84641	2.04073	1.50742	1.47052	2.86748	2.50939				2.74517	2.32431	2.24207	3.0357	2.18029
57.05	1.85274	1.84179	1.92543	1.91181	2.76429	2.647	2.48932	3.94201	1.95302	1.60072	1.50252	2.83109	2.51572				2.74787	2.31819	2.21436	3.10228	2.1987
57.1	1.83908	1.83403	1.91933	1.89465	2.82384	2.61114	2.48669	4.06272	1.92748	1.611	1.51696	2.82814	2.49294				2.73042	2.3174	2.20531	3.11721	2.19854
57.15	1.85241	1.82175	1.90203	1.9405	2.89468	2.56626	2.43747	4.03577	1.94192	1.57721	1.52047	2.89085	2.47372				2.73607	2.32255	2.26126	3.14521	2.18424
57.2	1.85722	1.81775	1.89413	1.93828	2.90884	2.51936	2.36004	3.96212	1.92304	1.56105	1.5135	2.95771	2.47943				2.79975	2.32672	2.28535	3.19174	2.1713
57.25	1.88415	1.8003	1.90032	1.91634	2.86267	2.49325	2.3285	3.93116	1.86197	1.54489	1.51676	3.03374	2.48053				2.82064	2.32097	2.28299	3.16548	2.13691
57.3	1.89235	1.78909	1.90194	1.91523	2.80154	2.54033	2.30795	3.87465	1.7998	1.51183	1.53667	3.07752	2.4688				2.84277	2.32046	2.26	3.15567	2.12194
57.35	1.91431	1.7918	1.92904	1.95895	2.74304	2.60691	2.27473	3.76892	1.74983	1.59484	1.56463	3.06539	2.44041				2.86342	2.33266	2.23917	3.10914	2.12657
57.4	1.90852	1.79736	1.94016	1.99797	2.7155	2.63965	2.27067	3.76742	1.79203	1.683	1.59699	3.00179	2.45351				2.93029	2.32672	2.26706	3.10816	2.13985
57.45	1.91169	1.7898	1.96165	1.96979	2.70579	2.63008	2.25155	3.74938	1.90528	1.66536	1.61025	2.96925	2.47461				2.96225	2.32297	2.33805	3.13682	2.129
57.5	1.90639	1.79607	1.96477	1.94964	2.75957	2.67864	2.26732	3.67184	1.95857	1.57574	1.6058	2.93375	2.47435				3.00282	2.29922	2.40251	3.13072	2.12463
57.55	1.90273	1.79422	1.96328	1.94964	2.75249	2.75331	2.26708	3.67987	1.99632	1.48171	1.59009	2.95446	2.47283				3.04142	2.27371	2.4065	3.07515	2.12615
57.6	1.90448	1.80366	1.98248	1.95007	2.72101	2.77557	2.24677	3.69768	1.98633	1.42735	1.56373	3.00652	2.45639				3.07534	2.25501	2.39835	3.0661	2.12371
57.65	1.89902	1.80773	1.98893	1.97252	2.68611	2.80794	2.27401	3.64687	1.97078	1.39062	1.54512	3.04261	2.43654				3.0633	2.25766	2.37788	3.04965	2.14616
57.7	1.90994	1.80408	1.9823	1.96535	2.69949	2.782	2.34738	3.68863	1.95968	1.33773	1.54178	2.99469	2.42413				3.05051	2.26021	2.30563	3.06305	2.13733
57.75	1.92196	1.80379	1.98365	1.95946	2.70658	2.71211	2.32754	3.71781	1.94192	1.29292	1.54055	2.96629	2.43051				2.96594	2.27718	2.26833	3.06392	2.1417
57.8	1.91584	1.81048	1.97674	1.95775	2.70684	2.63726	2.37271	3.804	1.92526	1.29292	1.53145	3.00031	2.44764				2.88407	2.29509	2.25547	3.06174	2.11505
57.85	1.89962	1.82091	1.96879	1.97406	2.73386	2.5933	2.39828	3.71919	1.92082	1.26647	1.52056	3.00682	2.43366				2.8708	2.31378	2.26144	3.05815	2.11707
57.9	1.91366	1.81393	1.97417	1.96006	2.74304	2.57049	2.38131	3.72088	1.86086	1.29879	1.53435	2.93641	2.44026				2.87227	2.35038	2.2705	3.08822	2.12295
57.95	1.91612	1.81141	1.97484	1.97209	2.76088	2.5578	2.32133	3.74849	1.99077	1.40531	1.53537	2.92132	2.46272				2.88678	2.38359	2.25275	3.11525	2.12219
58	1.92262	1.81917	1.96396	2.01077	2.78029	2.53702	2.26398	3.76413	2.08292	1.4773	1.53463	2.87576	2.4645				2.91997	2.3905	2.21617	3.14031	2.14296
58.05	1.90574	1.81949	1.95095	2.01999	2.77584	2.53003	2.24127	3.70597	2.00853	1.48465	1.54426	2.82814	2.46503				2.91898	2.40725	2.2015	3.12974	2.13624
58.1	1.88913	1.82217	1.93627	1.99745	2.74724	2.50373	2.29743	3.6161	2.07848	1.52138	1.53419	2.80536	2.46482				2.96422	2.41801	2.18828	3.09923	2.11471
58.15	1.88486	1.83206	1.91306	1.99959	2.74304	2.42998	2.31153	3.63551	2.08737	1.50008	1.53447	2.80299	2.47802				2.94824	2.42237	2.16203	3.08528	2.11202
58.2	1.88547	1.84427	1.93058	1.9925	2.75983	2.37149	2.38203	3.60597	2.16953	1.49934	1.54169	2.83257	2.46791				2.91997	2.46254	2.22179	3.06545	2.11757
58.25	1.88191	1.84489	1.9594	1.99583	2.78921	2.32772	2.41954	3.54864	2.20839	1.47951	1.54871	2.94765	2.43125				2.89022	2.49584	2.24497	3.05619	2.14784
58.3	1.89328	1.84308	1.95673	2.02145	2.77505	2.31153	2.44272	3.56894	2.27057	1.38107	1.55671	2.99203	2.42282				2.8531	2.50308	2.20585	3.02339	2.14691
58.35	1.88383	1.82608	1.94431	2.01077	2.75747	2.31613	2.4628	3.47678	2.30832	1.36711	1.5552	3.00415	2.4247				2.8086	2.50289	2.17688	2.99255	2.11412
58.4	1.86214	1.81109	1.95759	1.98285	2.76167	2.39246	2.49912	3.49648	2.32497	1.3436	1.53863	3.0077	2.41554				2.73927	2.50828	2.15026	2.98165	2.11715
58.45	1.84777	1.79345	1.97746	1.99455	2.72337	2.40735	2.44392	3.5622	2.28722	1.29512	1.54141	3.02043	2.39888				2.68223	2.50999	2.13704	2.97435	2.13497
58.5	1.84198	1.79235	1.98121	1.9668	2.71497	2.40496	2.40521	3.76001	2.17175	1.30247	1.54455	3.00711	2.39443				2.67141	2.50707	2.09955	2.96149	2.14237
58.55	1.85487	1.79917	1.99183	1.94657	2.7071	2.432	2.47785	3.83998	2.13289	1.30834	1.55843	3.06687	2.40124				2.68272	2.50085	2.0809	2.96585	2.14767
58.6	1.85689	1.80495	1.98482	1.96791	2.68428	2.47761	2.52995	3.81258	2.20062	1.32157	1.56789	3.08107	2.40024				2.72796	2.47562	2.07184	2.94994	2.15625
58.65	1.88066	1.80576	1.9963	1.99976	2.68165	2.52948	2.54452	3.80533	2.27501	1.29806	1.56838	3.11213	2.41475				2.75107	2.474	2.11639	2.91453	2.17499
58.7	1.88104	1.79775	2.00388	1.98191	2.74435	2.51421	2.51776	3.77364	2.2317	1.26206	1.57148	3.17278	2.43748				2.82949	2.47896	2.16999	2.89917	2.17357
58.75	1.86607	1.78644	2.00687	1.96364	2.77872	2.47596	2.49625	3.75778	2.2317	1.28484	1.59062	3.11184	2.43481				2.88211	2.48207	2.18285	2.9932	2.20131
58.8	1.8658	1.78544	1.99725	1.9668	2.81624	2.51329	2.48526	3.71328	2.3394	1.265	1.60813	3.05415	2.42166				2.86735	2.45136	2.21146	3.06109	2.18012
58.85	1.88148	1.78305	1.98993	1.96655	2.82096	2.5372	2.47164	3.63532	2.33496	1.20109	1.6107	3.0364	2.41276				2.82974	2.4291	2.17651	3.13094	2.14918
58.9	1.90595	1.77765	1.98573	1.96228	2.78869	2.6025	2.45204	3.63352	2.23726	1.12396	1.62168	2.93256	2.42465				2.77713	2.43327	2.15732	3.12298	2.1475
58.95	1.91983	1.77474	1.96689	1.96603	2.73858	2.6185	2.42361	3.73233	2.15065	1.1291	1.61988	2.90446	2.42706				2.6987	2.44125	2.12617	3.09945	2.15557
59	1.92327	1.76311	1.96098	1.97227	2.77347	2.59495	2.41118	3.87161	2.17952	1.17611	1.60703	2.95534	2.43308				2.66232	2.45776	2.10625	3.09955	2.15145
59.05	1.92939	1.76443	1.95515	1.95784	2.84483	2.58889	2.33256	3.84551	2.25169	1.23121	1.59479	2.93611	2.42863				2.6837	2.46848	2.1106	3.10762	2.09941
59.1	1.92672	1.75794	1.94246	1.94332	2.8262	2.60121	2.25848	3.78738	2.3494	1.2481	1.58536	2.90387	2.44287				2.71099	2.45507	2.14102	3.15447	2.07099
59.15	1.88055	1.75119	1.9276	1.96142	2.85113	2.59606	2.23912	3.8022	2.34162	1.27675	1.57589	2.88494	2.44067				2.77172	2.46954	2.23084	3.16559	2.06334
59.2	1.86246	1.75274	1.94698	1.93769	2.81073	2.62015	2.24127	3.82297	2.27501	1.42955	1.57858	2.87665	2.43706				2.8408	2.48364	2.29386	3.13802	2.06847
59.25	1.86607	1.76699	1.95696	1.91941	2.83512	2.59661	2.27999	3.81531	2.436	1.5302	1.57854	2.937	2.43203				2.81204	2.50039	2.28028	3.09781	2.0752
59.3	1.85596	1.77287	1.96034	1.92104	2.79787	2.5716	2.26063	3.74503	2.48152	1.55517	1.57479	3.01066	2.41894				2.75475	2.49543	2.26434	3.09236	2.06502
59.35	1.8446	1.7751	1.97218	1.91847	2.75432	2.54456	2.20352	3.6496	2.43822	1.48392	1.5683	3.06539	2.39574				2.68838	2.48643	2.34529	3.09149	2.05956
59.4	1.84788	1.78563	1.9509	1.91275	2.78344	2.50906	2.13087	3.5599	2.40491	1.39135	1.55753	3.08876	2.40328				2.59372	2.48791	2.42714	3.1548	2.08444
59.45	1.84799	1.78731	1.9323	1.86887	2.82148	2.46327	2.04293	3.50236	2.32053	1.34875	1.53859	3.05297	2.43397				2.52218	2.4894	2.50302	3.21092	2.10143
59.5	1.85378	1.78489	1.93063	1.84684	2.87395	2.40533	2.02764	3.60582	2.22393	1.35095	1.53312	3.07101	2.45775				2.52316	2.50248	2.53235	3.2192	2.11009
59.55	1.84159	1.77326	1.92828	1.87971	2.84588	2.38712	2.05321	3.7178	2.19395	1.31642	1.52141	3.05297	2.46592				2.58881	2.5035	2.50682	3.22498	2.12304
59.6	1.82367	1.7582	1.91473	1.88603	2.7782	2.39209	2.08977	3.68966	2.22837	1.32377	1.51509	3.02161	2.45565				2.6338	2.48949	2.463	3.20656	2.12211
59.65	1.8063	1.75355	1.90303	1.90037	2.73334	2.41048	2.13709	3.77292	2.16953	1.33626	1.51101	3.07693	2.44958				2.67387	2.50053	2.41881	3.21223	2.12766
59.7	1.82531	1.76201	1.88564	1.91011	2.70973	2.43991	2.14664	3.89488	2.17286	1.3392	1.52423	3.13195	2.45015				2.72845	2.4938	2.37155	3.21114	2.11791
59.75	1.84919	1.75523	1.8617	1.9008	2.74488	2.48828	2.11868	3.87954	2.18396	1.3436	1.53769	3.12781	2.48215				2.79655	2.48963	2.35054	3.2423	2.13935
59.8	1.87372	1.74673	1.87177	1.91335	2.73045	2.56203	2.11175	3.82803	2.23393	1.4178	1.53933	3.02043	2.50399				2.83638	2.4907	2.32646	3.23871	2.16222
59.85	1.88913	1.7519	1.89079	1.92821	2.70212	2.59863	2.17197	3.76624	2.28722	1.38254	1.53023	2.94647	2.53767				2.8349	2.4804	2.29658	3.24165	2.1607
59.9	1.90639	1.74695	1.89481	1.94699	2.70317	2.62438	2.25991	3.74168	2.31831	1.30834	1.5297	2.86186	2.53898				2.83957	2.47641	2.31432	3.218	2.14321
59.95	1.94338	1.74143	1.90673	1.94417	2.68559	2.68434	2.29576	3.68968	2.28611	1.39576	1.53757	2.88612	2.52369				2.82654	2.47404	2.3471	3.16864	2.14136
60	1.9472	1.75141	1.91852	1.95715	2.66486	2.69464	2.39015	3.71215	2.25946	1.42221	1.54647	2.85654	2.52662				2.8081	2.48021	2.33696	3.12789	2.14422
60.05	1.95059	1.76182	1.9374	1.98106	2.68139	2.73731	2.43579	3.73629	2.29055	1.45747	1.55385	2.81009	2.54254				2.82605	2.47214	2.32356	3.1195	2.13464
60.1	1.95791	1.77242	1.94598	1.96655	2.65883	2.78807	2.50605	3.70404	2.35051	1.43984	1.55234	2.77814	2.5483				2.82089	2.4515	2.3098	3.13083	2.119
60.15	1.94496	1.795	1.97954	1.96629	2.66696	2.80738	2.53831	3.63486	2.33496	1.5133	1.55373	2.77755	2.56915				2.79925	2.43777	2.31143	3.15371	2.14918
60.2	1.94852	1.80922	1.96929	1.96996	2.64624	2.73713	2.55791	3.65934	2.29499	1.45233	1.55422	2.81453	2.58507				2.85727	2.43902	2.37137	3.20972	2.16709
60.25	1.93819	1.80967	1.96613	1.9826	2.62105	2.72112	2.53736	3.66104	2.18729	1.39943	1.55859	2.83908	2.61104				2.90546	2.44204	2.44163	3.23467	2.18105
60.3	1.93955	1.82718	1.96567	1.98832	2.61764	2.71358	2.45443	3.7161	2.18396	1.37666	1.5723	2.8592	2.60151				2.96324	2.45591	2.42026	3.2472	2.19408
60.35	1.9366	1.82935	1.95565	1.99976	2.69215	2.77869	2.40306	3.70567	2.28278	1.42221	1.55953	2.84589	2.58156				3.03085	2.4784	2.3701	3.2459	2.21443
60.4	1.93917	1.82912	1.9566	2.01402	2.72678	2.7546	2.37964	3.61974	2.33385	1.5155	1.55394	2.87014	2.56831				3.0424	2.50109	2.36919	3.2386	2.21258
60.45	1.93038	1.84505	1.95565	2.01282	2.68638	2.68029	2.38752	3.55891	2.35051	1.6661	1.56687	2.93404	2.54683				3.0274	2.49682	2.35362	3.19948	2.21106
60.5	1.93846	1.84938	1.95831	1.97722	2.66067	2.6757	2.38083	3.5943	2.44044	1.71238	1.58956	2.92813	2.54348				2.99593	2.46746	2.31541	3.18869	2.20829
60.55	1.93103	1.85364	1.94761	1.9534	2.66277	2.71616	2.39135	3.59992	2.46487	1.71679	1.59401	2.92014	2.54139				2.98143	2.45962	2.28173	3.19643	2.22746
60.6	1.94119	1.86043	1.92611	1.93973	2.72704	2.72646	2.35048	3.55103	2.39825	1.68593	1.59609	2.88375	2.53887				2.9325	2.4682	2.22233	3.17474	2.20097
60.65	1.94791	1.87481	1.91297	1.94691	2.75931	2.75423	2.38131	3.50681	2.42601	1.65655	1.60939	2.84559	2.5317				2.92808	2.46203	2.20313	3.11525	2.18744
60.7	1.9572	1.87351	1.93225	1.95801	2.79158	2.73565	2.38537	3.43738	2.60144	1.57868	1.59511	2.8589	2.55417				2.91726	2.47692	2.19299	3.10936	2.15305
60.75	1.97337	1.8507	1.95438	1.94913	2.81492	2.75681	2.41811	3.41843	2.68915	1.48538	1.58267	2.80151	2.56124				2.92464	2.51101	2.18104	3.07079	2.14372
60.8	1.98567	1.82059	1.96003	1.96151	2.93219	2.82798	2.43986	3.37271	2.77797	1.492	1.59352	2.75092	2.54097				2.88211	2.51417	2.13758	3.03309	2.16045
60.85	1.97359	1.80618	1.96649	1.96689	2.96656	2.85907	2.44153	3.35067	2.78241	1.56105	1.59515	2.7169	2.50818				2.86318	2.51932	2.10516	3.03723	2.1739
60.9	1.93895	1.78854	1.96558	1.96629	2.95134	2.86881	2.39923	3.39457	2.67249	1.59264	1.5974	2.70359	2.50059				2.96029	2.53045	2.09774	3.0527	2.18567
60.95	1.90552	1.79978	1.97968	1.98396	2.93035	2.782	2.38585	3.47244	2.51705	1.5515	1.61123	2.72962	2.49258				3.05027	2.51203	2.12001	3.06545	2.19963
61	1.91885	1.8139	1.99666	1.98866	2.92721	2.72094	2.388	3.5087	2.41046	1.47143	1.59736	2.80092	2.51997				3.09477	2.49441	2.13993	3.0977	2.194
61.05	1.91535	1.8172	1.99444	1.944	2.89363	2.67386	2.40903	3.51294	2.34385	1.41633	1.56316	2.81689	2.53322				3.0901	2.47428	2.20422	3.13355	2.16457
61.1	1.90289	1.82767	1.97046	1.91455	2.81204	2.61482	2.4021	3.5828	2.23726	1.31936	1.56112	2.83405	2.54212				3.14492	2.45818	2.24026	3.17387	2.17937
61.15	1.88574	1.8266	1.94499	1.92232	2.76246	2.61151	2.47475	3.609	2.3927	1.18272	1.5672	2.83908	2.53138				3.18893	2.45201	2.2647	3.21517	2.23192
61.2	1.88175	1.84931	1.93564	1.92992	2.74016	2.67331	2.50462	3.58192	2.57479	1.12028	1.56822	2.82932	2.50305				3.21745	2.44065	2.2734	3.2107	2.21317
61.25	1.88563	1.85645	1.93013	1.94528	2.77479	2.70384	2.55886	3.54262	2.62475	1.12763	1.55667	2.88227	2.48791				3.19065	2.41908	2.22613	3.19054	2.20535
61.3	1.88995	1.86573	1.94092	1.93043	2.79341	2.68103	2.64489	3.51942	2.57812	1.13277	1.55067	2.99646	2.51991				3.12009	2.41036	2.21056	3.14096	2.24764
61.35	1.89322	1.87116	1.96436	1.90293	2.806	2.68526	2.68599	3.55385	2.49596	1.16877	1.54275	3.0861	2.54552				3.1078	2.42075	2.19933	3.10686	2.27395
61.4	1.87711	1.86259	1.97308	1.89892	2.8325	2.6825	2.67118	3.52676	2.50706	1.17464	1.53602	3.10888	2.54689				3.1073	2.42413	2.20875	3.12789	2.28766
61.45	1.86421	1.84369	1.98451	1.91327	2.80863	2.68397	2.63796	3.60302	2.53704	1.15848	1.51627	3.04823	2.52987				3.01659	2.41351	2.24768	3.14303	2.28421
61.5	1.85859	1.82088	1.9869	1.9411	2.7761	2.61647	2.62769	3.68962	2.63919	1.14893	1.51517	2.95505	2.49483				2.9593	2.42038	2.24587	3.15153	2.29623
61.55	1.86809	1.80999	2.00334	1.94819	2.78266	2.57638	2.64489	3.70951	2.73023	1.17832	1.517	2.92517	2.47519				2.90227	2.4329	2.30762	3.13421	2.28564
61.6	1.87601	1.81261	2.00384	1.93325	2.82568	2.53095	2.63653	3.61716	2.8235	1.2841	1.51725	2.93611	2.45042				2.92316	2.42218	2.35471	3.1609	2.2811
61.65	1.89945	1.81051	2.01491	1.9341	2.81151	2.49545	2.63653	3.62367	2.77686	1.39209	1.53088	3.00682	2.45822				2.96545	2.41254	2.394	3.17605	2.26605
61.7	1.94027	1.7938	2.01034	1.93649	2.73386	2.48773	2.59973	3.52415	2.62697	1.43837	1.52406	3.02723	2.47576				3.00847	2.42641	2.39056	3.20089	2.24318
61.75	1.96594	1.77368	1.98076	1.94486	2.73648	2.50097	2.51131	3.53725	2.58811	1.39723	1.52615	2.98404	2.49184				3.02593	2.42752	2.38603	3.21691	2.17954
61.8	1.9796	1.7645	1.96735	1.96031	2.75249	2.51476	2.44129	3.54974	2.68138	1.39356	1.5248	2.96747	2.48991				3.05076	2.44292	2.35199	3.19599	2.1211
61.85	1.95786	1.75878	1.96847	1.97278	2.73832	2.52856	2.38991	3.562	2.62364	1.40531	1.51831	2.94972	2.46859				3.14492	2.44482	2.34764	3.21974	2.12455
61.9	1.95764	1.77274	1.98433	1.99575	2.69425	2.54824	2.35598	3.6674	2.57368	1.40531	1.51892	2.95357	2.47859				3.1577	2.44992	2.34239	3.24862	2.10605
61.95	1.9342	1.77726	1.99458	2.02759	2.64125	2.54327	2.34714	3.70153	2.46043	1.37666	1.53072	2.93582	2.48105				3.14295	2.45512	2.371	3.20427	2.08343
62	1.90737	1.78553	1.99327	2.02273	2.60453	2.52175	2.35478	3.61482	2.39936	1.3987	1.53639	2.93316	2.47315				3.12673	2.45164	2.39853	3.17725	2.06233
62.05	1.88197	1.79235	1.9701	2.04433	2.62289	2.47541	2.29815	3.54534	2.34273	1.46775	1.54088	2.91984	2.46676				3.0451	2.45479	2.47604	3.18063	2.05258
62.1	1.87263	1.81794	1.95393	2.06926	2.70736	2.45297	2.2212	3.51363	2.29055	1.49126	1.54169	2.93523	2.47419				2.98905	2.45062	2.52058	3.16417	2.05527
62.15	1.88252	1.82011	1.93862	2.04723	2.69477	2.43053	2.19205	3.45222	2.27168	1.42147	1.56332	2.98877	2.48283				2.98364	2.43262	2.55608	3.13344	2.07982
62.2	1.91011	1.80731	1.9439	2.01368	2.67142	2.42317	2.19969	3.39518	2.23948	1.46555	1.59825	3.06598	2.48734				2.95119	2.43285	2.57781	3.08256	2.11017
62.25	1.93666	1.78844	1.9617	1.98772	2.71681	2.42354	2.17962	3.29864	2.24281	1.4942	1.6105	3.09083	2.524				2.9325	2.43012	2.53561	3.06937	2.10546
62.3	1.9442	1.79536	1.96454	1.94136	2.75459	2.47485	2.19826	3.29946	2.28278	1.44204	1.60735	3.04883	2.5372				2.93791	2.42014	2.47205	3.07689	2.10412
62.35	1.96261	1.79119	1.95836	1.93137	2.74567	2.52028	2.16648	3.21999	2.28278	1.4347	1.60466	2.98463	2.55008				2.93693	2.39593	2.4505	3.14249	2.10622
62.4	1.96501	1.78821	1.96147	1.94383	2.75931	2.53187	2.16481	3.11909	2.28389	1.41633	1.60531	2.93641	2.55909				2.86391	2.38712	2.4773	3.16134	2.07805
62.45	1.96294	1.78398	1.96987	1.9347	2.80102	2.52617	2.23028	3.12845	2.17397	1.46996	1.63131	2.96984	2.58234				2.8853	2.37042	2.50936	3.15447	2.04081
62.5	1.98206	1.78805	1.97606	1.93828	2.86215	2.5326	2.28477	3.17997	2.06183	1.45306	1.62237	2.99055	2.5947				2.93226	2.36541	2.55916	3.12375	1.99751
62.55	2.00905	1.79603	1.98126	1.94153	2.9335	2.57049	2.35216	3.31224	2.02963	1.41045	1.60797	3.02605	2.61267				2.99323	2.38953	2.57056	3.13028	1.98406
62.6	2.00091	1.81532	2.00203	1.97346	2.9238	2.60433	2.3837	3.36283	1.9619	1.38474	1.61021	3.03965	2.62859				3.007	2.41119	2.553	3.1232	2.01155
62.65	1.98616	1.81629	2.00434	2.02076	2.85585	2.58852	2.38776	3.43702	2.0263	1.3987	1.59503	3.03522	2.6168				3.01019	2.43197	2.52384	3.10718	2.06334
62.7	1.95228	1.83503	2.00795	2.00983	2.81414	2.59827	2.39374	3.45485	2.11401	1.39723	1.58646	2.99114	2.64226				2.96201	2.43791	2.50628	3.11078	2.08764
62.75	1.91011	1.854	2.01084	1.99301	2.83066	2.62034	2.39206	3.48371	2.11179	1.456	1.57132	2.94943	2.64252				2.86981	2.43698	2.46825	3.1341	2.10092
62.8	1.90994	1.86977	1.99029	1.97841	2.79525	2.61555	2.36817	3.65783	2.04295	1.50963	1.57226	2.96303	2.64975				2.81179	2.42242	2.44253	3.19032	2.07704
62.85	1.90776	1.87248	1.96766	1.97841	2.83696	2.60856	2.30986	3.67968	2.07293	1.58529	1.5754	2.95268	2.65907				2.7963	2.40929	2.43294	3.218	2.04198
62.9	1.93136	1.87368	1.96875	2.003	2.84903	2.58153	2.27616	3.62308	2.04295	1.59998	1.57491	2.93611	2.65142				2.84719	2.41384	2.43964	3.25581	2.01659
62.95	1.95261	1.89393	1.9608	2.0007	2.86477	2.567	2.2776	3.52604	2.02963	1.647	1.59666	2.88878	2.65729				2.90128	2.40994	2.4601	3.24426	2.02206
63	1.93879	1.88679	1.97258	2.00275	2.91619	2.57656	2.25776	3.47777	1.96412	1.73956	1.60299	2.86452	2.64205				2.91038	2.40539	2.43203	3.26682	2.0319
63.05	1.93529	1.89681	1.9813	2.0112	2.95869	2.59128	2.23697	3.50362	1.86308	1.73589	1.61601	2.83849	2.62466				2.96791	2.41249	2.43819	3.23871	2.03963
63.1	1.93928	1.89503	1.97543	2.03383	2.97495	2.57013	2.22407	3.54806	1.94303	1.71164	1.6402	2.85417	2.61534				2.98659	2.38934	2.46064	3.21157	2.02399
63.15	1.93677	1.87836	1.98058	2.02683	2.98387	2.58649	2.26923	3.68852	1.92304	1.68373	1.64143	2.85062	2.6089				3.0038	2.39964	2.46137	3.22585	2.04922
63.2	1.95758	1.87626	1.97936	2.00326	2.91278	2.60378	2.24629	3.7389	1.95413	1.59411	1.6207	2.89204	2.60167				3.1282	2.40456	2.44235	3.23315	2.1
63.25	1.9548	1.88973	1.98207	2.00437	2.90832	2.64002	2.22001	3.76252	1.97412	1.56693	1.60527	2.93848	2.58072				3.11075	2.38721	2.4304	3.23173	2.12774
63.3	1.96059	1.90644	1.98248	2.04834	2.94505	2.64241	2.19061	3.78439	2.03296	1.55591	1.58634	2.89233	2.55605				3.05617	2.37631	2.43294	3.22367	2.12926
63.35	1.95037	1.91587	1.97588	2.07046	3.02585	2.57564	2.23124	3.76946	2.01298	1.53093	1.5863	2.87813	2.53138				3.02445	2.38508	2.46408	3.21746	2.1232
63.4	1.9307	1.90095	1.9715	2.05372	2.95318	2.52672	2.28286	3.68998	2.0585	1.46482	1.58315	2.89292	2.5173				3.04879	2.42464	2.43964	3.17224	2.12194
63.45	1.91726	1.87487	1.96942	2.04527	2.91671	2.48552	2.34188	3.68501	2.02741	1.42882	1.57871	2.91186	2.51866				3.03134	2.46152	2.41356	3.15131	2.09605
63.5	1.90355	1.85526	1.96671	2.01086	2.9196	2.48295	2.41763	3.59457	2.07404	1.41633	1.56324	2.91541	2.53248				2.98266	2.48518	2.37227	3.16592	2.0894
63.55	1.88388	1.84211	1.97204	1.95305	2.94688	2.52047	2.42743	3.55548	2.16287	1.47216	1.57414	2.94351	2.55658				2.95389	2.50327	2.3404	3.19708	2.09075
63.6	1.87634	1.82537	1.98329	1.91267	2.95554	2.53592	2.38394	3.49338	2.1562	1.58456	1.58434	2.97457	2.56281				2.97061	2.51533	2.24877	3.23195	2.09756
63.65	1.89016	1.82327	2.0173	1.91822	2.94688	2.58337	2.34499	3.47815	2.17286	1.62055	1.60078	3.02575	2.56899				2.96963	2.52558	2.21835	3.21517	2.09378
63.7	1.8988	1.8254	2.02755	1.92735	2.9196	2.56589	2.37366	3.50665	2.16065	1.61247	1.61515	3.00504	2.57548				2.97479	2.52419	2.21074	3.22476	2.07822
63.75	1.90098	1.83707	2.02281	1.92343	2.91934	2.50925	2.40043	3.61933	2.13289	1.61174	1.61792	3.0006	2.57485				2.9979	2.51574	2.18068	3.20449	2.08159
63.8	1.90213	1.83946	2.02236	1.91224	2.94452	2.50575	2.40043	3.77269	2.10513	1.53681	1.6167	3.04291	2.56207				3.05666	2.49482	2.12599	3.17485	2.10378
63.85	1.90388	1.83826	2.02647	1.91386	2.91802	2.5372	2.3782	3.95863	2.04851	1.51403	1.6187	3.03108	2.55427				3.1668	2.49802	2.09394	3.20275	2.12926
63.9	1.88399	1.84569	2.04833	1.92035	2.90832	2.56608	2.32061	4.10717	2.04073	1.56105	1.60801	3.06865	2.56632				3.21843	2.50749	2.11295	3.23533	2.12127
63.95	1.86957	1.85419	2.07362	1.91933	2.91907	2.57307	2.31559	4.11156	2.10513	1.63378	1.59899	3.10533	2.57821				3.30546	2.50572	2.16565	3.18913	2.13506
64	1.86323	1.86686	2.06355	1.94306	2.87631	2.59735	2.25944	4.09641	2.19173	1.66096	1.60127	3.18017	2.56626				3.40036	2.50276	2.19426	3.14216	2.13893
64.05	1.87192	1.86847	2.042	1.97517	2.82935	2.57178	2.18082	4.09912	2.21061	1.63084	1.5965	3.26153	2.54076				3.3893	2.52317	2.2044	3.09367	2.13481
64.1	1.8646	1.87817	2.00813	1.99199	2.85296	2.54622	2.20925	4.08158	2.37493	1.66316	1.60556	3.29525	2.52929				3.35119	2.54775	2.21509	3.09095	2.14363
64.15	1.86334	1.88469	1.98785	1.9674	2.83985	2.51237	2.23363	4.00957	2.52704	1.74176	1.5943	3.24319	2.52143				3.31136	2.52938	2.21327	3.13039	2.17012
64.2	1.87077	1.88243	1.97615	1.94033	2.81387	2.50704	2.29146	3.92759	2.51705	1.77482	1.58018	3.1994	2.5493				3.27448	2.54265	2.2073	3.15491	2.17306
64.25	1.87743	1.86631	1.99806	1.93803	2.78449	2.49104	2.29026	3.84868	2.40935	1.79906	1.56716	3.1997	2.57323				3.20442	2.55573	2.26959	3.21811	2.1755
64.3	1.8941	1.82725	2.01509	1.92548	2.77531	2.5532	2.29887	3.78322	2.29721	1.86151	1.56136	3.19733	2.59386				3.12746	2.54984	2.31324	3.25788	2.19164
64.35	1.8947	1.79571	2.01491	1.9277	2.70841	2.64406	2.28716	3.69325	2.35384	1.83873	1.5745	3.21419	2.59491				3.05223	2.55063	2.30726	3.22454	2.20299
64.4	1.87929	1.78114	2.02213	1.94827	2.68743	2.70328	2.2451	3.62337	2.31831	1.78584	1.57132	3.29259	2.57339				3.05248	2.55986	2.28662	3.20798	2.24949
64.45	1.87913	1.78295	2.04002	1.96748	2.6263	2.71726	2.20662	3.57179	2.22504	1.80347	1.56944	3.32868	2.54615				3.0901	2.57711	2.27919	3.20732	2.26201
64.5	1.8782	1.80259	2.05357	1.99079	2.64493	2.68544	2.21188	3.60926	2.21949	1.77849	1.58724	3.30827	2.52871				3.15574	2.58722	2.29603	3.2301	2.26277
64.55	1.8747	1.8224	2.03071	2.0112	2.69949	2.66429	2.21594	3.63652	2.13289	1.75866	1.59438	3.40057	2.49996				3.12033	2.60072	2.26923	3.30539	2.2589
64.6	1.86962	1.80754	2.03871	2.02802	2.70789	2.66448	2.15811	3.6207	2.01631	1.66022	1.5852	3.3908	2.53269				3.12501	2.58054	2.25456	3.35595	2.24764
64.65	1.89016	1.79729	2.05546	2.01069	2.71996	2.66356	2.18129	3.58266	2.00187	1.6279	1.60886	3.39938	2.56742				3.16336	2.55007	2.26434	3.37993	2.24646
64.7	1.92404	1.80327	2.0519	2.00505	2.74409	2.65307	2.22311	3.53746	2.11512	1.59631	1.62274	3.42512	2.55851				3.1845	2.54571	2.30183	3.38712	2.26386
64.75	1.93387	1.80521	2.04395	1.9738	2.76718	2.61831	2.23291	3.51058	2.20728	1.5537	1.59776	3.45263	2.54175				3.16336	2.53694	2.27521	3.3918	2.23023
64.8	1.95059	1.79862	2.03839	1.96919	2.74803	2.59201	2.24414	3.47568	2.41157	1.45012	1.58524	3.37779	2.52484				3.15697	2.51486	2.24587	3.36729	2.17155
64.85	1.95573	1.77697	2.02154	1.98798	2.67378	2.55228	2.25776	3.48351	2.63363	1.37299	1.58034	3.32158	2.52143				3.09845	2.50693	2.23519	3.35127	2.12161
64.9	1.9589	1.76844	2.01084	1.98379	2.6465	2.52102	2.23745	3.52353	2.61254	1.33185	1.56638	3.17751	2.51347				3.07141	2.5137	2.25022	3.36369	2.09899
64.95	1.94251	1.77978	1.99386	1.95391	2.60977	2.496	2.17245	3.54044	2.46931	1.29512	1.56108	3.08166	2.49415				3.05125	2.53462	2.26851	3.38309	2.08032
65	1.92983	1.79781	1.9837	1.96134	2.59928	2.48092	2.17938	3.48161	2.40269	1.26941	1.57401	3.00208	2.5086				3.00036	2.53778	2.27104	3.37273	2.08024
65.05	1.93639	1.80476	1.99359	1.9493	2.61607	2.49508	2.1844	3.48703	2.34051	1.22827	1.58968	2.90446	2.53903				2.97577	2.55935	2.34692	3.37753	2.06788
65.1	1.9513	1.81135	2.00366	1.95254	2.63233	2.48331	2.19659	3.60046	2.48707	1.29145	1.57181	2.88346	2.5394				3.02396	2.57447	2.40016	3.39507	2.07074
65.15	1.95944	1.82104	2.0117	1.9271	2.64519	2.51201	2.18297	3.72941	2.45821	1.32597	1.55181	2.9018	2.53982				3.02224	2.58588	2.37933	3.39267	2.06881
65.2	1.94365	1.83439	2.01414	1.92069	2.64388	2.58705	2.17914	3.76277	2.3605	1.32965	1.5421	2.94558	2.53442				3.04707	2.60151	2.36829	3.36532	2.09672
65.25	1.91628	1.84928	1.99056	1.93623	2.65253	2.63358	2.1531	3.80043	2.37604	1.28704	1.53349	3.00179	2.53557				3.05469	2.62943	2.34674	3.36423	2.07915
65.3	1.9071	1.84359	1.97105	1.94059	2.67588	2.69519	2.13446	3.77107	2.32164	1.23194	1.52717	3.09675	2.52096				3.07731	2.66385	2.32464	3.3614	2.07335
65.35	1.88066	1.84095	1.97177	1.93154	2.72756	2.70016	2.16265	3.68634	2.29388	1.24957	1.52243	3.17307	2.48121				3.0692	2.6639	2.35489	3.38843	2.07259
65.4	1.90158	1.83739	1.95605	1.93427	2.75747	2.69924	2.14115	3.64262	2.30276	1.31055	1.52329	3.1855	2.45565				3.0456	2.65578	2.33533	3.39791	2.04871
65.45	1.91491	1.83326	1.94034	1.92667	2.78239	2.73124	2.10028	3.66688	2.28389	1.42662	1.5421	3.21449	2.44324				3.08174	2.64738	2.30418	3.41545	2.05132
65.5	1.93792	1.82964	1.92782	1.92334	2.7761	2.77667	2.07448	3.59108	2.23615	1.53607	1.54259	3.20739	2.45288				3.05789	2.6575	2.28191	3.43561	2.07066
65.55	1.94638	1.83319	1.91956	1.92172	2.7858	2.74724	2.10124	3.56751	2.26723	1.5537	1.56193	3.24171	2.48964				3.07534	2.64089	2.31541	3.46764	2.08629
65.6	1.97944	1.82631	1.92408	1.9341	2.82699	2.70733	2.17651	3.5658	2.30165	1.50816	1.57018	3.27573	2.52086				3.10681	2.62447	2.33243	3.46612	2.07578
65.65	2.01708	1.84595	1.92792	1.94836	2.86949	2.65142	2.21164	3.60584	2.29943	1.52652	1.56463	3.19201	2.54327				3.16459	2.61134	2.31106	3.46034	2.08024
65.7	2.03227	1.83969	1.92385	1.92898	2.91383	2.59643	2.19563	3.67507	2.25391	1.56986	1.56663	3.15621	2.58376				3.22949	2.61464	2.32356	3.43463	2.09781
65.75	2.03872	1.83161	1.94368	1.91207	2.87894	2.56314	2.14306	3.71513	2.20173	1.61027	1.57712	3.26301	2.60612				3.21204	2.60568	2.37607	3.39442	2.13321
65.8	2.04227	1.83697	1.98356	1.88295	2.8527	2.53481	2.15142	3.71037	2.12845	1.60219	1.57397	3.26715	2.62141				3.19729	2.59798	2.35579	3.32413	2.138
65.85	2.02025	1.84104	2.00899	1.86135	2.81335	2.53647	2.26398	3.63912	2.05073	1.54489	1.57344	3.23549	2.60413				3.1759	2.58189	2.35869	3.25919	2.1401
65.9	2.02249	1.83684	2.02317	1.86024	2.79184	2.55026	2.26708	3.5761	1.96856	1.50302	1.57381	3.22189	2.60235				3.11271	2.5593	2.39708	3.20493	2.16785
65.95	2.01665	1.83616	2.02055	1.8798	2.78712	2.53739	2.31918	3.53178	1.92082	1.37813	1.57483	3.21419	2.60932				3.07166	2.56231	2.43457	3.21299	2.16608
66	1.98938	1.83112	2.01079	1.90755	2.76744	2.5521	2.38633	3.56216	1.91971	1.37225	1.59021	3.17988	2.60602				3.03994	2.57878	2.42931	3.19523	2.1449
66.05	1.9766	1.81897	2.0103	1.89943	2.73937	2.54916	2.42026	3.53026	1.88418	1.48098	1.58369	3.1497	2.63231				3.02519	2.57321	2.43692	3.16581	2.10656
66.1	1.98468	1.81998	2.0075	1.87356	2.77138	2.53242	2.48239	3.51439	1.88307	1.46555	1.5836	3.14231	2.62922				3.03675	2.57628	2.44742	3.156	2.10286
66.15	1.98966	1.84725	2.02462	1.87211	2.81387	2.49472	2.46113	3.53009	1.95524	1.48685	1.57071	3.1145	2.60334				3.00847	2.58931	2.40251	3.14892	2.10412
66.2	1.97818	1.88062	2.01784	1.88586	2.88785	2.45701	2.44057	3.61879	2.05517	1.42	1.54524	3.11095	2.56736				2.9888	2.59687	2.36394	3.16199	2.10311
66.25	1.98026	1.8909	2.01581	1.90242	2.89651	2.46915	2.37175	3.63182	2.09514	1.38621	1.53435	3.14408	2.54851				2.99151	2.60466	2.33859	3.21212	2.11387
66.3	1.99692	1.896	1.99232	1.9224	2.91619	2.49067	2.3426	3.56629	2.08181	1.3223	1.54512	3.171	2.51353				2.99348	2.55341	2.304	3.19098	2.11219
66.35	2.03719	1.89985	1.99079	1.9411	2.93088	2.49564	2.37056	3.47876	2.13289	1.33185	1.57006	3.11746	2.50331				2.9834	2.54427	2.2734	3.17169	2.12093
66.4	2.06554	1.89225	1.9902	1.96031	2.89992	2.49564	2.42576	3.39222	2.23059	1.38621	1.58781	3.08935	2.52086				2.98684	2.52766	2.28933	3.17583	2.13851
66.45	2.06593	1.87907	1.98153	1.97107	2.79472	2.47669	2.44918	3.33771	2.29499	1.3987	1.58585	3.04173	2.54694				3.01413	2.51723	2.26307	3.20493	2.14817
66.5	2.05571	1.86647	2.00379	1.9703	2.77452	2.48589	2.43149	3.29127	2.34162	1.40311	1.57552	3.04291	2.55532				3.0188	2.5247	2.27231	3.19893	2.13607
66.55	2.04336	1.84369	2.02303	1.96859	2.75511	2.48846	2.40497	3.29218	2.47708	1.38842	1.56838	3.06924	2.5571				2.98364	2.55327	2.32301	3.19784	2.13809
66.6	2.0556	1.83558	2.03771	1.94725	2.73622	2.47449	2.38346	3.20898	2.50817	1.3987	1.57634	3.13077	2.54479				3.05199	2.58565	2.36847	3.16799	2.15137
66.65	2.03036	1.83287	2.03677	1.93205	2.66723	2.41508	2.36721	3.17262	2.54703	1.47216	1.58919	3.1639	2.55008				3.11812	2.608	2.3844	3.1682	2.13422
66.7	2.00157	1.84825	2.02764	1.93299	2.63286	2.38308	2.37725	3.16756	2.53704	1.53754	1.59279	3.14734	2.54181				3.15574	2.62493	2.4228	3.22138	2.12606
66.75	1.9955	1.86195	2.0266	1.93922	2.6124	2.36781	2.3641	3.16182	2.60144	1.51991	1.60691	3.17396	2.52065				3.17147	2.64548	2.4467	3.26627	2.15137
66.8	2.00359	1.86411	2.04309	1.94776	2.6305	2.38492	2.31655	3.23244	2.62808	1.52065	1.62947	3.21715	2.49174				3.14787	2.67373	2.46771	3.28937	2.17239
66.85	1.98813	1.85788	2.05122	1.96373	2.62683	2.3943	2.204	3.35355	2.59699	1.49714	1.6429	3.24052	2.47241				3.11148	2.67234	2.47585	3.26159	2.18122
66.9	1.99119	1.85051	2.05352	1.95152	2.64545	2.38584	2.13493	3.39235	2.59477	1.44645	1.63139	3.2352	2.45502				3.07706	2.6722	2.44398	3.30605	2.2156
66.95	1.96911	1.85374	2.04146	1.93538	2.6869	2.36248	2.1194	3.42446	2.56591	1.41927	1.61429	3.19852	2.44329				3.01757	2.6742	2.44851	3.33786	2.23545
67	1.9536	1.84036	2.04011	1.91873	2.64991	2.37517	2.1464	3.4175	2.49929	1.46775	1.61184	3.1639	2.45115				3.03011	2.66107	2.463	3.32675	2.20762
67.05	1.93103	1.8339	2.03157	1.92377	2.62525	2.38933	2.15071	3.44098	2.41824	1.50669	1.61229	3.11213	2.45581				3.0215	2.63676	2.40831	3.30964	2.18004
67.1	1.90808	1.83106	2.00072	1.94042	2.63417	2.39356	2.12514	3.51305	2.3494	1.56693	1.61364	3.05888	2.4645				3.06207	2.6632	2.34022	3.34168	2.1771
67.15	1.94207	1.84046	1.98243	1.97235	2.60374	2.45481	2.08164	3.57506	2.33829	1.53754	1.6198	3.0438	2.47189				3.03748	2.70861	2.28988	3.37012	2.15162
67.2	1.9684	1.85309	1.96658	1.97952	2.57462	2.48718	2.05894	3.62801	2.39159	1.46188	1.61352	3.09468	2.45607				3.00823	2.72452	2.27611	3.32446	2.13514
67.25	1.97015	1.85122	1.96161	1.95101	2.57357	2.49067	2.09455	3.65232	2.42712	1.46482	1.60935	3.15384	2.46382				3.00872	2.71228	2.25203	3.27924	2.1042
67.3	1.97326	1.85358	1.95023	1.91514	2.58616	2.51476	2.14736	3.63781	2.41157	1.41192	1.59911	3.13432	2.46126				2.95291	2.69382	2.23845	3.30474	2.12556
67.35	1.97228	1.8402	1.9444	1.89926	2.55678	2.62328	2.21236	3.65642	2.32497	1.34728	1.60017	3.0935	2.4722				2.87965	2.65759	2.22903	3.33776	2.12985
67.4	1.966	1.8404	1.94052	1.87886	2.55678	2.69869	2.26971	3.63879	2.1984	1.32597	1.58111	3.08847	2.46288				2.89587	2.61385	2.21002	3.34473	2.10681
67.45	1.9554	1.84941	1.95547	1.8523	2.56229	2.68452	2.28572	3.68326	2.13733	1.33773	1.5634	3.04291	2.4545				2.90522	2.6087	2.22233	3.32566	2.08318
67.5	1.96769	1.87771	1.96721	1.84009	2.59771	2.63174	2.29218	3.7634	2.24947	1.26133	1.563	2.99528	2.44534				2.92046	2.6068	2.24913	3.33067	2.0799
67.55	1.96425	1.88372	1.95253	1.85956	2.62473	2.56461	2.29385	3.75784	2.41601	1.19962	1.5763	2.96481	2.43937				2.99864	2.62308	2.27774	3.34037	2.06267
67.6	1.95644	1.86718	1.94119	1.8897	2.64073	2.56718	2.26302	3.69303	2.43822	1.22533	1.57332	2.95475	2.45361				3.05887	2.61955	2.3031	3.35748	2.09184
67.65	1.95906	1.88243	1.93501	1.90968	2.6465	2.60691	2.24844	3.68809	2.51927	1.30467	1.59075	2.93286	2.47781				3.0451	2.60675	2.28209	3.4076	2.11732
67.7	1.9631	1.89985	1.92277	1.95212	2.61554	2.62309	2.22048	3.62252	2.59033	1.30761	1.60074	2.98552	2.46503				3.12304	2.60448	2.25348	3.4306	2.14918
67.75	1.95447	1.89813	1.90493	1.98448	2.60977	2.63008	2.22359	3.54248	2.58589	1.33846	1.61074	3.09705	2.44696				3.24031	2.59836	2.27231	3.39856	2.16255
67.8	1.95982	1.88078	1.90764	2.027	2.5796	2.62383	2.30006	3.50196	2.55591	1.29218	1.61768	3.06421	2.43596				3.29415	2.57233	2.28426	3.35432	2.15616
67.85	1.96911	1.88379	1.92349	2.05756	2.52818	2.61151	2.33495	3.43801	2.587	1.30834	1.59666	3.09379	2.42879				3.29759	2.53991	2.25601	3.35312	2.17323
67.9	1.98687	1.90104	1.93383	2.05287	2.51035	2.60746	2.35192	3.42316	2.53593	1.31569	1.60185	3.08521	2.42339				3.28088	2.52553	2.29386	3.3747	2.16137
67.95	1.97463	1.90889	1.91568	2.03886	2.56544	2.63579	2.42361	3.44059	2.56146	1.34287	1.59299	3.11036	2.39972				3.23146	2.53035	2.34945	3.3893	2.12816
68	1.96004	1.90489	1.90203	2.02051	2.58459	2.60691	2.5744	3.3882	2.52371	1.34067	1.59356	3.1429	2.39291				3.17221	2.5278	2.40469	3.4294	2.12127
68.05	1.96928	1.89374	1.90091	1.99933	2.54156	2.58668	2.69603	3.43244	2.58922	1.37079	1.59217	3.18165	2.39977				3.1877	2.53824	2.44036	3.44345	2.12396
68.1	1.97736	1.88799	1.89395	1.9937	2.47388	2.61353	2.6977	3.4984	2.68915	1.40825	1.57871	3.13905	2.4037				3.24547	2.52567	2.41917	3.43136	2.12564
68.15	1.96747	1.90728	1.88767	1.99643	2.50746	2.59569	2.63605	3.50175	2.71247	1.37813	1.56022	3.09468	2.41339				3.24326	2.52015	2.40396	3.43931	2.10513
68.2	1.94988	1.92935	1.90027	2.00779	2.52923	2.58999	2.64107	3.48933	2.80462	1.39209	1.56765	3.07811	2.43617				3.20294	2.54418	2.4735	3.46427	2.08486
68.25	1.93966	1.9267	1.90429	1.996	2.55704	2.62291	2.63366	3.54377	2.91343	1.44792	1.5863	3.0932	2.46498				3.16336	2.57057	2.51117	3.47059	2.11858
68.3	1.92803	1.90372	1.92444	1.99814	2.58931	2.59367	2.58563	3.54989	3.01114	1.42294	1.59017	3.129	2.48776				3.20835	2.60972	2.53543	3.49107	2.15524
68.35	1.92453	1.8835	1.94061	1.97824	2.57619	2.53077	2.52397	3.52292	2.96006	1.33405	1.59854	3.0929	2.49556				3.25752	2.63681	2.5003	3.46525	2.15944
68.4	1.91699	1.86224	1.95014	1.95126	2.57987	2.46014	2.48693	3.53141	2.89122	1.33112	1.61046	3.09971	2.45901				3.25826	2.6401	2.47513	3.43386	2.16079
68.45	1.89022	1.84023	1.95438	1.95246	2.62735	2.41379	2.44894	3.47403	2.85569	1.2819	1.6078	3.08787	2.44586				3.20368	2.66116	2.45919	3.43561	2.15919
68.5	1.9012	1.82233	1.94422	1.98601	2.66486	2.41526	2.43771	3.46167	2.79463	1.34581	1.60597	3.07782	2.4402				3.1577	2.67109	2.43131	3.38908	2.17188
68.55	1.91562	1.8308	1.92886	1.97688	2.69136	2.39558	2.42767	3.49707	2.63919	1.49493	1.59715	3.03078	2.46435				3.11493	2.6568	2.43601	3.35955	2.18534
68.6	1.90158	1.83723	1.9327	1.94409	2.68034	2.35181	2.41118	3.49945	2.49263	1.58162	1.58944	3.0148	2.47917				3.03748	2.63709	2.43438	3.3249	2.18416
68.65	1.88181	1.83138	1.92868	1.91907	2.69635	2.36432	2.40019	3.54897	2.49374	1.61541	1.60344	3.03581	2.51305				3.0397	2.6228	2.3835	3.3018	2.18357
68.7	1.89902	1.82091	1.91306	1.94016	2.70159	2.42188	2.38107	3.56387	2.70136	1.5302	1.60629	3.06243	2.546				3.02101	2.61793	2.37191	3.28512	2.19189
68.75	1.91896	1.80944	1.91251	1.92232	2.69084	2.47357	2.3837	3.52461	2.72801	1.44425	1.61176	3.10474	2.5263				2.96102	2.62271	2.34203	3.26453	2.21628
68.8	1.90781	1.80259	1.90208	1.89781	2.68402	2.51053	2.36721	3.49205	2.64918	1.39576	1.60707	3.15769	2.49713				2.89612	2.62442	2.36285	3.22323	2.23259
68.85	1.89546	1.79561	1.9038	1.90626	2.66434	2.52837	2.37868	3.51078	2.50595	1.36638	1.60336	3.1361	2.47922				2.88579	2.63426	2.38187	3.22116	2.22771
68.9	1.88607	1.77859	1.91536	1.89158	2.60164	2.54989	2.36482	3.62735	2.44821	1.4156	1.6045	3.08995	2.46262				2.90128	2.66626	2.37915	3.23315	2.24461
68.95	1.89563	1.78544	1.93866	1.89807	2.57855	2.56185	2.41907	3.68309	2.45265	1.43617	1.5943	3.05829	2.42643				3.00774	2.67535	2.36611	3.23609	2.25823
69	1.92579	1.80295	1.95619	1.9002	2.66827	2.53647	2.44583	3.7353	2.58145	1.39356	1.59585	3.04823	2.42601				3.06182	2.64845	2.37788	3.24503	2.27706
69.05	1.93589	1.81923	1.97146	1.91241	2.69949	2.49472	2.42217	3.66383	2.58256	1.38621	1.60854	3.03048	2.42685				3.09083	2.63069	2.35851	3.23598	2.26698
69.1	1.94332	1.84017	1.97299	1.92565	2.69713	2.52874	2.41261	3.56591	2.55924	1.45453	1.62853	3.01273	2.45146				3.13681	2.6298	2.31885	3.21342	2.27706
69.15	1.94016	1.85981	1.96278	1.95288	2.75039	2.54713	2.45802	3.42707	2.53593	1.48759	1.6522	3.01037	2.46251				3.15082	2.66594	2.31016	3.18989	2.27496
69.2	1.92551	1.8572	1.94458	1.95536	2.77951	2.54456	2.47809	3.40283	2.5115	1.53828	1.64996	3.06746	2.47157				3.15254	2.66956	2.29857	3.16624	2.27126
69.25	1.90885	1.8445	1.92737	1.95015	2.80023	2.54419	2.43125	3.50264	2.6836	1.51477	1.66094	3.12781	2.45204				3.14246	2.66557	2.26833	3.17997	2.24831
69.3	1.9212	1.83539	1.91852	1.94102	2.80076	2.52341	2.45491	3.53581	2.67583	1.52652	1.65579	3.18372	2.43429				3.16926	2.65652	2.23211	3.19261	2.23654
69.35	1.93453	1.82692	1.93329	1.96168	2.74776	2.52598	2.47881	3.53143	2.56257	1.4729	1.64694	3.24792	2.46435				3.21622	2.653	2.24859	3.23587	2.19089
69.4	1.91562	1.8275	1.95221	1.97671	2.73097	2.56645	2.55337	3.52881	2.48818	1.55223	1.62323	3.28756	2.47482				3.23687	2.64493	2.29332	3.25777	2.15473
69.45	1.91404	1.82708	1.96504	1.95989	2.75826	2.57104	2.54859	3.62325	2.53149	1.55076	1.58932	3.28756	2.46592				3.21671	2.60995	2.31613	3.30539	2.15742
69.5	1.92622	1.83671	1.9752	1.94716	2.73989	2.53702	2.55074	3.64956	2.5648	1.58603	1.55777	3.25029	2.45445				3.24449	2.58161	2.32827	3.32795	2.16642
69.55	1.92901	1.86521	1.95515	1.94332	2.76403	2.52488	2.49434	3.59734	2.53482	1.72634	1.54945	3.20207	2.45906				3.2022	2.59724	2.31179	3.34288	2.16734
69.6	1.90808	1.88805	1.95623	1.94742	2.83565	2.50226	2.39971	3.56145	2.47819	1.78437	1.55451	3.17337	2.46608				3.20614	2.58861	2.31269	3.32065	2.16465
69.65	1.89623	1.90075	1.95569	1.93598	2.85716	2.52249	2.33925	3.61133	2.38937	1.84608	1.56504	3.17012	2.46377				3.26662	2.60151	2.30219	3.27946	2.17197
69.7	1.88776	1.89859	1.95569	1.9499	2.90202	2.55412	2.3371	3.5337	2.24059	1.84681	1.5743	3.1571	2.4512				3.27104	2.62786	2.32066	3.19773	2.17205
69.75	1.88896	1.88524	1.95059	1.94947	2.89966	2.57491	2.34738	3.52817	2.25724	1.7425	1.57936	3.10799	2.44963				3.28186	2.6055	2.32736	3.15981	2.194
69.8	1.89301	1.86527	1.95474	1.94716	2.8506	2.61004	2.31679	3.53552	2.31831	1.6448	1.57822	3.10207	2.45183				3.22777	2.58351	2.34692	3.21397	2.22704
69.85	1.89902	1.84928	1.94499	1.95843	2.87762	2.5922	2.27975	3.53436	2.55591	1.7447	1.57744	3.10888	2.45649				3.21572	2.57869	2.35199	3.23119	2.21703
69.9	1.92114	1.8602	1.9313	1.9633	2.90806	2.54842	2.28405	3.48087	2.68249	1.7447	1.60401	3.20354	2.45738				3.26047	2.59237	2.43022	3.22105	2.19879
69.95	1.93573	1.86954	1.92977	1.96356	2.93376	2.5738	2.27616	3.54755	2.80684	1.77996	1.63188	3.25798	2.47796				3.29341	2.58894	2.43203	3.23151	2.21729
70	1.956	1.87377	1.9477	1.96646	2.87894	2.60875	2.27808	3.6303	2.82127	1.75425	1.652	3.25117	2.48409				3.28333	2.57864	2.38875	3.28894	2.21342
70.05	1.97163	1.86744	1.93957	1.97141	2.87526	2.58521	2.2451	3.66381	2.68471	1.65361	1.6511	3.25561	2.47755				3.24965	2.56269	2.37118	3.35094	2.21451
70.1	1.96851	1.85862	1.89946	1.9773	2.85375	2.54916	2.32683	3.6791	2.61254	1.5728	1.65151	3.2846	2.48142				3.27006	2.56853	2.44018	3.38319	2.18466
70.15	1.95228	1.86553	1.91016	1.961	2.81492	2.49987	2.33758	3.67474	2.47375	1.5155	1.64914	3.29081	2.49876				3.28653	2.57502	2.46571	3.38973	2.16037
70.2	1.96037	1.86166	1.91653	1.95493	2.80784	2.5087	2.2905	3.66435	2.43378	1.45233	1.65461	3.29377	2.51656				3.24498	2.58718	2.41501	3.38472	2.1512
70.25	1.96649	1.85897	1.93948	1.96253	2.78738	2.59863	2.23745	3.66029	2.49041	1.4347	1.66171	3.26537	2.53484				3.18376	2.59849	2.38151	3.39758	2.12514
70.3	1.98785	1.86172	1.93817	1.97517	2.7963	2.64112	2.20686	3.7172	2.5981	1.39943	1.65698	3.25975	2.57244				3.18917	2.58231	2.30346	3.38548	2.09529
70.35	2.00096	1.87054	1.94417	2.00864	2.81938	2.63873	2.16815	3.69613	2.54037	1.31275	1.63388	3.25472	2.56375				3.23293	2.59242	2.27086	3.39562	2.08175
70.4	1.99599	1.86198	1.95849	2.03946	2.85585	2.66632	2.17365	3.63622	2.47042	1.2268	1.62339	3.19733	2.54348				3.25309	2.60401	2.26434	3.40749	2.08974
70.45	1.96835	1.85141	1.98225	2.05688	2.84719	2.6779	2.16791	3.52206	2.4471	1.25545	1.63678	3.1006	2.56993				3.22826	2.62331	2.30291	3.39267	2.09848
70.5	1.96742	1.85733	2.02005	2.05603	2.88471	2.71193	2.15835	3.54834	2.37382	1.35315	1.63176	3.09823	2.59151				3.23564	2.62823	2.32646	3.42624	2.11488
70.55	1.97168	1.86133	2.06716	2.0474	2.89966	2.76637	2.15166	3.60504	2.35162	1.32597	1.6074	3.21627	2.61628				3.25727	2.63152	2.31831	3.45827	2.12724
70.6	1.96638	1.85542	2.07994	2.06269	2.94583	2.73474	2.15883	3.73684	2.34051	1.2841	1.58397	3.22751	2.59931				3.2172	2.61607	2.26887	3.506	2.12253
70.65	1.95157	1.85629	2.06463	2.06166	2.87789	2.67257	2.18106	3.74256	2.29943	1.28116	1.55104	3.24407	2.57459				3.23908	2.59808	2.33551	3.48671	2.13447
70.7	1.94158	1.85264	2.04742	2.04851	2.74829	2.66061	2.16218	3.64939	2.20173	1.31055	1.52982	3.27366	2.56312				3.23834	2.59785	2.44597	3.45173	2.16953
70.75	1.96059	1.84783	2.01156	2.02093	2.61528	2.65914	2.20758	3.60275	2.14066	1.31789	1.52007	3.25798	2.55375				3.22703	2.60578	2.48581	3.46721	2.19534
70.8	1.9749	1.83694	1.99729	2.02606	2.59849	2.67864	2.23124	3.67121	2.03185	1.41119	1.51382	3.18609	2.53709				3.2349	2.59474	2.48799	3.46013	2.21552
70.85	1.97643	1.84337	1.99977	2.03144	2.68244	2.67882	2.28501	3.66819	2.00298	1.43396	1.51072	3.19201	2.52536				3.22236	2.58555	2.43022	3.42907	2.20661
70.9	1.96862	1.86172	1.99327	2.0258	2.71838	2.69151	2.36243	3.70737	2.00742	1.42441	1.50138	3.20059	2.51389				3.24941	2.58643	2.39219	3.46034	2.20341
70.95	1.94507	1.87813	1.97435	2.00189	2.7635	2.66889	2.33614	3.72759	2.08181	1.40017	1.4944	3.23017	2.46948				3.24449	2.57827	2.37843	3.47331	2.18365
71	1.93415	1.88841	1.95343	1.98277	2.76455	2.6597	2.27616	3.77462	2.28944	1.34728	1.48232	3.19437	2.44345				3.21351	2.58518	2.38205	3.51145	2.18433
71.05	1.92071	1.88114	1.94499	1.96731	2.76219	2.66724	2.23602	3.77142	2.29166	1.3032	1.4866	3.17781	2.45351				3.23761	2.59743	2.35869	3.5024	2.16482
71.1	1.92295	1.90699	1.93487	1.95545	2.79262	2.68894	2.21188	3.76985	2.20062	1.3392	1.51105	3.19082	2.43847				3.26096	2.60675	2.37444	3.48606	2.18693
71.15	1.9336	1.92004	1.91522	1.93393	2.77216	2.71101	2.22383	3.74168	2.10402	1.31422	1.52668	3.18136	2.44565				3.25924	2.62067	2.3777	3.47723	2.21804
71.2	1.93737	1.91474	1.91378	1.91779	2.70343	2.7077	2.26852	3.70748	2.11068	1.27749	1.54222	3.18136	2.47435				3.21425	2.63143	2.38477	3.46514	2.21493
71.25	1.9395	1.92111	1.90944	1.8944	2.6625	2.65675	2.3273	3.73381	2.09625	1.30614	1.55369	3.18698	2.48278				3.15008	2.6497	2.4007	3.47255	2.19854
71.3	1.94726	1.90634	1.90312	1.86929	2.64361	2.56461	2.34594	3.74522	2.13844	1.36711	1.55891	3.12071	2.47011				3.08739	2.64205	2.41356	3.4623	2.14136
71.35	1.97949	1.87348	1.8986	1.8593	2.64178	2.50814	2.36076	3.7504	2.15176	1.40458	1.56418	3.00297	2.47838				3.05174	2.64418	2.4208	3.44759	2.10042
71.4	1.99108	1.85371	1.8986	1.86622	2.63024	2.45205	2.34212	3.78463	2.20839	1.55591	1.56585	2.97635	2.49085				3.02888	2.65982	2.42189	3.47821	2.09663
71.45	1.98714	1.8456	1.91509	1.89294	2.57357	2.42703	2.30078	3.76881	2.26057	1.65508	1.56181	3.03581	2.46356				3.02421	2.68013	2.38459	3.45871	2.07427
71.5	1.98911	1.83435	1.92841	1.9201	2.55573	2.46511	2.28262	3.71841	2.20284	1.62937	1.55279	3.04468	2.46314				3.07362	2.68463	2.33334	3.42035	2.07738
71.55	1.97638	1.83219	1.92543	1.92402	2.53369	2.4892	2.29313	3.70568	2.25502	1.59851	1.55426	3.00652	2.47152				3.14344	2.65731	2.30943	3.41785	2.08806
71.6	1.96168	1.83859	1.9313	1.90524	2.49015	2.51256	2.30986	3.73068	2.32275	1.52138	1.56055	2.93316	2.48692				3.24375	2.64878	2.34275	3.41469	2.07797
71.65	1.95868	1.85784	1.92688	1.90661	2.4765	2.54438	2.32444	3.66734	2.27723	1.52432	1.55973	2.90328	2.50446				3.30669	2.62521	2.36756	3.44803	2.07015
71.7	1.9531	1.84938	1.91983	1.89918	2.45709	2.53444	2.30293	3.6357	2.30276	1.46628	1.57026	2.96333	2.50965				3.28088	2.60837	2.35235	3.46176	2.06359
71.75	1.95463	1.85691	1.91924	1.85836	2.48936	2.51844	2.2776	3.55354	2.25058	1.42662	1.59332	3.0506	2.50672				3.26145	2.60462	2.33986	3.40074	2.05283
71.8	1.95458	1.87994	1.92055	1.84692	2.47047	2.48773	2.27736	3.48376	2.17397	1.37372	1.58919	3.10385	2.48587				3.24056	2.60415	2.33098	3.34277	2.05485
71.85	1.95851	1.89684	1.9379	1.85094	2.46312	2.46547	2.25896	3.51382	2.10624	1.35242	1.59013	3.14231	2.46424				3.22359	2.61264	2.3366	3.33743	2.04821
71.9	1.92978	1.90408	1.96012	1.86921	2.47362	2.47412	2.2537	3.67122	2.14954	1.35756	1.58454	3.17722	2.46655				3.24178	2.59669	2.30798	3.30343	2.07847
71.95	1.89814	1.88915	1.99508	1.89329	2.48569	2.44083	2.32515	3.8031	2.21172	1.39723	1.57169	3.20029	2.46498				3.28309	2.58416	2.32537	3.24481	2.13439
72	1.89787	1.87662	2.01933	1.91164	2.51454	2.40386	2.37916	3.83359	2.134	1.37887	1.56679	3.21863	2.47639				3.31579	2.55072	2.32247	3.20438	2.15145
72.05	1.89852	1.8833	2.02023	1.92112	2.53527	2.38841	2.42026	3.75588	2.18729	1.31349	1.5763	3.20502	2.50357				3.38585	2.53411	2.31487	3.21539	2.15725
72.1	1.91437	1.88902	1.97706	1.93393	2.60164	2.38289	2.45013	3.63525	2.22615	1.25619	1.56247	3.13343	2.48624				3.35463	2.55262	2.29114	3.22378	2.157
72.15	1.93349	1.87765	1.93284	1.98166	2.73281	2.42391	2.46686	3.56231	2.18507	1.21431	1.55341	3.10562	2.4578				3.34898	2.54988	2.25837	3.21342	2.15448
72.2	1.92704	1.86993	1.93731	2.00864	2.8207	2.49729	2.49362	3.51534	2.10291	1.25765	1.55455	3.11272	2.44272				3.37749	2.53184	2.22323	3.20787	2.15002
72.25	1.90737	1.84948	1.9509	2.03844	2.9377	2.49692	2.54309	3.47775	1.99632	1.265	1.54916	3.13846	2.44319				3.37602	2.53536	2.18195	3.19697	2.14431
72.3	1.88361	1.83626	1.95958	2.06055	2.91776	2.47688	2.55432	3.39537	1.90306	1.31055	1.53345	3.16923	2.44994				3.34971	2.54014	2.20929	3.24557	2.11311
72.35	1.85891	1.82111	1.96405	2.0895	2.86424	2.44359	2.5775	3.36787	1.83422	1.38842	1.52374	3.24703	2.44759				3.37577	2.56579	2.21925	3.34854	2.09857
72.4	1.85017	1.82208	1.96283	2.09906	2.84273	2.43494	2.59566	3.49785	1.84199	1.33626	1.51978	3.28164	2.46094				3.34234	2.59302	2.22034	3.38058	2.1174
72.45	1.86525	1.82049	1.95651	2.09266	2.82437	2.45904	2.55838	3.47746	1.88307	1.28043	1.52292	3.29791	2.47791				3.31898	2.62809	2.2667	3.40205	2.11084
72.5	1.8841	1.80398	1.98108	2.09146	2.79813	2.4515	2.60283	3.45352	1.83755	1.18419	1.5301	3.26449	2.50792				3.31652	2.65476	2.30092	3.40161	2.11488
72.55	1.90207	1.79329	2.01138	2.07908	2.79892	2.43163	2.67572	3.46879	1.91416	1.09678	1.53202	3.21627	2.55333				3.35193	2.65652	2.28969	3.39289	2.10714
72.6	1.91961	1.79242	2.03717	2.05176	2.87762	2.40386	2.66807	3.43125	2.03074	1.04756	1.5452	3.21035	2.57234				3.33791	2.66807	2.34402	3.42242	2.06746
72.65	1.92278	1.80663	2.0383	2.02742	2.89835	2.40551	2.61048	3.40774	2.05628	1.07327	1.56589	3.20976	2.53076				3.24105	2.64984	2.43131	3.41109	2.0762
72.7	1.93475	1.79212	2.03342	2.02247	2.96288	2.4675	2.57822	3.39286	2.21505	1.06151	1.57124	3.16242	2.51321				3.20294	2.64098	2.4467	3.3699	2.08621
72.75	1.92983	1.81503	2.03284	1.99455	2.96892	2.44745	2.60235	3.51218	2.24725	1.07474	1.58218	3.08758	2.50111				3.19089	2.62503	2.42768	3.41567	2.06174
72.8	1.93169	1.83914	2.02195	1.98166	2.94347	2.44156	2.56006	3.53876	2.35273	1.12763	1.58968	3.05593	2.48572				3.14	2.61209	2.43783	3.47974	2.04493
72.85	1.94021	1.84721	1.9888	1.9452	2.91409	2.44101	2.50629	3.64941	2.38604	1.14379	1.61397	3.1003	2.47451				3.13459	2.5914	2.39907	3.49532	2.01331
72.9	1.9354	1.84437	1.95623	1.93436	2.89415	2.46474	2.50151	3.77889	2.37493	1.15114	1.60176	3.15325	2.47446				3.20269	2.60067	2.3777	3.48116	1.99263
72.95	1.92453	1.83274	1.96888	1.93572	2.90097	2.5304	2.52206	3.83967	2.34385	1.11808	1.59581	3.19378	2.46445				3.28776	2.61162	2.32193	3.43517	1.98944
73	1.9478	1.83035	1.97417	1.97303	2.89992	2.61776	2.50677	3.80285	2.37382	1.12322	1.58752	3.27306	2.44712				3.30644	2.60926	2.28788	3.40379	1.9891
73.05	1.94862	1.83578	1.97055	1.96228	2.85742	2.65455	2.46423	3.80705	2.45377	1.15922	1.58303	3.34613	2.45539				3.26637	2.58486	2.24225	3.36249	1.9891
73.1	1.94589	1.83568	1.98293	1.97141	2.8207	2.64204	2.47379	3.79169	2.43378	1.18713	1.59385	3.43636	2.45576				3.2145	2.57591	2.19462	3.3638	2.01752
73.15	1.96627	1.84899	1.98099	1.98917	2.80364	2.62475	2.51776	3.72659	2.32608	1.19007	1.62119	3.45234	2.45408				3.13386	2.56459	2.1881	3.35563	2.04896
73.2	1.9613	1.84883	1.96107	1.9931	2.83591	2.58668	2.5309	3.64044	2.17952	1.15407	1.6236	3.4192	2.45633				3.14246	2.5798	2.23736	3.36641	2.0662
73.25	1.96141	1.85248	1.95944	2.00821	2.85296	2.55688	2.50629	3.67755	2.10957	1.16216	1.62164	3.38252	2.46471				3.17885	2.59868	2.29603	3.37982	2.062
73.3	1.94436	1.84505	1.96473	2.03553	2.87605	2.5372	2.44249	3.67632	2.1451	1.23268	1.60054	3.33134	2.46089				3.22826	2.57567	2.30291	3.3845	2.08613
73.35	1.95283	1.85526	1.97118	2.00411	2.87815	2.52782	2.38967	3.64642	2.19395	1.28263	1.60185	3.30294	2.46314				3.3298	2.57015	2.30654	3.35857	2.09327
73.4	1.96818	1.87565	1.96314	1.96834	2.90806	2.54033	2.34403	3.56007	2.40158	1.26206	1.59948	3.26715	2.503				3.4424	2.54585	2.28607	3.36293	2.07755
73.45	1.97835	1.87225	1.9687	1.92223	2.96026	2.551	2.30747	3.48884	2.46598	1.2268	1.58018	3.15059	2.51457				3.46354	2.55183	2.27575	3.35791	2.08041
73.5	1.98938	1.86266	1.96725	1.87894	2.93822	2.56258	2.31966	3.42969	2.57368	1.20036	1.58956	3.20177	2.49635				3.41757	2.5785	2.24877	3.35192	2.07293
73.55	2.00583	1.85726	1.96247	1.88022	2.88025	2.59312	2.28644	3.40353	2.73023	1.1504	1.59401	3.21153	2.48273				3.4038	2.59956	2.27322	3.35127	2.11614
73.6	2.00769	1.84876	1.9598	1.91335	2.85742	2.5681	2.25585	3.42311	2.72357	1.11367	1.57891	3.22159	2.48116				3.4424	2.59887	2.30545	3.33558	2.11395
73.65	2.01304	1.82754	1.9743	1.94127	2.82883	2.52874	2.23243	3.34472	2.70469	1.12249	1.58866	3.17012	2.47351				3.51222	2.58936	2.33786	3.31498	2.10824
73.7	2.02659	1.82473	1.97507	1.95066	2.83644	2.49619	2.19468	3.34918	2.55369	1.10265	1.58287	3.05888	2.47493				3.54541	2.60963	2.38277	3.31738	2.0963
73.75	2.06085	1.84311	1.96622	1.94725	2.88497	2.47283	2.16576	3.50693	2.4149	1.06739	1.57459	2.98581	2.51887				3.49747	2.61793	2.4074	3.32065	2.10521
73.8	2.08516	1.84624	1.93975	1.94511	2.87552	2.47026	2.08069	3.55445	2.30498	1.08943	1.56626	3.01273	2.52568				3.46846	2.64214	2.42551	3.32512	2.1232
73.85	2.07489	1.85342	1.91825	1.9236	2.81938	2.45738	2.06301	3.53762	2.23504	1.13938	1.5814	3.03344	2.51028				3.43011	2.6652	2.4467	3.34179	2.1549
73.9	2.07931	1.85717	1.94183	1.95203	2.80495	2.44616	2.03648	3.4555	2.1129	1.11294	1.58201	3.06539	2.50808				3.39347	2.65263	2.49704	3.35149	2.19366
73.95	2.06199	1.86437	1.96617	1.9925	2.77872	2.43237	2.02166	3.39984	1.99521	1.12983	1.57377	3.07782	2.50195				3.34799	2.65546	2.53272	3.3833	2.18761
74	2.03178	1.8625	1.98862	2.01171	2.75144	2.43549	2.02692	3.40503	1.82422	1.22974	1.57863	3.07604	2.49551				3.37307	2.65365	2.55789	3.39093	2.1929
74.05	2.03396	1.85739	1.98808	2.00258	2.74121	2.47173	2.02812	3.41041	1.77759	1.25765	1.5916	3.0364	2.50965				3.44486	2.63672	2.54992	3.32141	2.21813
74.1	2.04631	1.84802	2.01256	1.97355	2.75249	2.50814	2.04413	3.41713	1.81756	1.24076	1.58822	2.97931	2.51185				3.48567	2.62285	2.5472	3.29177	2.24688
74.15	2.05227	1.84347	2.01021	1.98883	2.78397	2.50391	2.06826	3.43106	1.85198	1.21872	1.58695	2.95238	2.4986				3.50067	2.62081	2.55771	3.26802	2.27278
74.2	2.05642	1.85154	1.99467	2.00326	2.8186	2.4949	2.06157	3.46184	2.02963	1.41927	1.59148	3.00268	2.48336				3.48444	2.64019	2.52203	3.26616	2.26075
74.25	2.04227	1.85229	1.98681	2.01598	2.86057	2.43586	2.12466	3.54556	2.07071	1.4729	1.59507	3.02841	2.47142				3.49624	2.64372	2.5204	3.26137	2.26916
74.3	2.0214	1.84954	1.98076	2.00258	2.89048	2.4046	2.2028	3.52335	2.05406	1.46335	1.58662	3.01214	2.47341				3.49845	2.64298	2.55517	3.31139	2.24924
74.35	1.98709	1.83775	1.98772	2.02315	2.94819	2.44395	2.23004	3.43052	2.01853	1.47363	1.58381	3.01273	2.46513				3.5255	2.64186	2.58523	3.3504	2.20787
74.4	1.97403	1.83739	1.96152	2.03579	2.99174	2.4629	2.258	3.42215	2.04295	1.48098	1.58499	3.08699	2.45445				3.54492	2.64391	2.53851	3.40902	2.16953
74.45	1.97567	1.83691	1.96852	2.04612	3.04683	2.45039	2.33853	3.47701	2.07293	1.45306	1.57977	3.15947	2.46168				3.53976	2.62841	2.43764	3.4112	2.19408
74.5	1.99758	1.84463	1.97362	2.07481	3.05313	2.45058	2.37581	3.55371	2.04295	1.40605	1.5714	3.1074	2.47351				3.54148	2.60754	2.35199	3.41153	2.18618
74.55	1.98938	1.85914	1.98848	2.10239	2.98492	2.47688	2.388	3.67559	2.01076	1.3965	1.55487	3.0645	2.4865				3.54811	2.594	2.35145	3.39376	2.19072
74.6	1.99168	1.8562	2.007	2.08147	2.87972	2.49803	2.40616	3.70622	1.97745	1.35389	1.54227	3.06776	2.49645				3.51492	2.58207	2.39617	3.3675	2.20367
74.65	1.98184	1.86715	2.00528	2.07968	2.7858	2.49729	2.42576	3.74471	1.91971	1.30614	1.5277	3.08935	2.50478				3.49378	2.59891	2.41646	3.39376	2.21552
74.7	1.96567	1.88906	1.9995	2.06994	2.73884	2.46823	2.41309	3.83118	1.85753	1.28484	1.52149	3.07486	2.48917				3.45272	2.63324	2.41157	3.44868	2.22679
74.75	1.93863	1.88741	2.00777	2.06277	2.70395	2.47853	2.41261	3.87003	1.82311	1.25912	1.51876	3.05149	2.50263				3.38217	2.66079	2.40233	3.47102	2.22115
74.8	1.93065	1.86954	2.02547	2.05065	2.66959	2.49821	2.33901	3.98335	1.75428	1.28484	1.50946	2.99676	2.53987				3.3947	2.67327	2.40251	3.47712	2.24142
74.85	1.94332	1.86027	2.03898	2.04245	2.62761	2.49306	2.26087	3.9854	1.77537	1.33846	1.50427	3.02693	2.57606				3.42248	2.66334	2.43004	3.46699	2.2468
74.9	1.96338	1.85316	2.03103	2.03024	2.58905	2.4949	2.28094	3.89753	1.95524	1.33626	1.53084	2.99646	2.57438				3.42371	2.65128	2.48183	3.45075	2.25209
74.95	1.96152	1.86521	2.04788	1.99916	2.52845	2.47816	2.33758	3.83693	2.08403	1.39943	1.57038	3.04232	2.5671				3.47608	2.64915	2.52457	3.41403	2.27017
75	1.96064	1.88288	2.05881	1.99165	2.4542	2.46069	2.42791	3.79566	2.14732	1.45159	1.57148	3.10326	2.54416				3.5191	2.65174	2.56205	3.38374	2.29506
75.05	1.9383	1.88321	2.05375	1.99942	2.43374	2.50134	2.49028	3.7481	2.10624	1.38254	1.57059	3.10385	2.5241				3.52107	2.64242	2.58089	3.41915	2.31456
75.1	1.91022	1.88854	2.05275	1.99139	2.43794	2.4903	2.53664	3.72042	2.0263	1.31642	1.57973	3.06894	2.53212				3.52673	2.65012	2.62906	3.42188	2.31751
75.15	1.89049	1.8991	2.03171	1.97483	2.45132	2.4789	2.58204	3.74603	2.0585	1.31863	1.58544	3.05149	2.53034				3.56188	2.6189	2.6229	3.38265	2.33567
75.2	1.87104	1.90153	2.00167	1.94793	2.44948	2.42667	2.68432	3.73321	2.06627	1.28924	1.58483	3.029	2.52615				3.4692	2.61663	2.61366	3.32686	2.36518
75.25	1.87618	1.89309	1.98785	1.93171	2.41931	2.4125	2.71324	3.77334	2.10291	1.2246	1.56875	3.02072	2.53028				3.35365	2.62902	2.61403	3.32599	2.33911
75.3	1.88383	1.89813	1.97773	1.96936	2.35793	2.48644	2.70248	3.79838	2.1562	1.24737	1.54206	3.01451	2.55553				3.26711	2.63287	2.58704	3.32773	2.29102
75.35	1.86908	1.90259	1.94381	2.00727	2.32566	2.51366	2.69579	3.75717	2.31942	1.31275	1.52247	3.00031	2.56375				3.25949	2.63685	2.53996	3.35977	2.25092
75.4	1.88028	1.90353	1.91044	2.01906	2.33143	2.49177	2.65349	3.71718	2.34718	1.38107	1.5146	2.90328	2.53725				3.24744	2.63746	2.51406	3.34037	2.23007
75.45	1.89754	1.89335	1.89707	2.02401	2.30808	2.45536	2.6198	3.62747	2.37715	1.38842	1.52325	2.80565	2.52615				3.21327	2.6299	2.52384	3.30768	2.19004
75.5	1.91284	1.89791	1.91197	2.01581	2.3351	2.4526	2.55695	3.60779	2.40047	1.34875	1.54398	2.70744	2.53557				3.18942	2.65077	2.50972	3.26856	2.13716
75.55	1.93016	1.8939	1.91287	2.01871	2.3456	2.45848	2.44679	3.543	2.41601	1.44792	1.53904	2.63703	2.52358				3.19778	2.66181	2.5061	3.25963	2.11446
75.6	1.93841	1.88411	1.92647	2.03417	2.42272	2.47724	2.35765	3.50861	2.42157	1.46335	1.53463	2.56218	2.48839				3.20589	2.67712	2.49541	3.24797	2.11244
75.65	1.95469	1.88757	1.95908	2.02247	2.46811	2.43954	2.32922	3.55313	2.39714	1.47363	1.54467	2.57136	2.45214				3.23441	2.69015	2.47567	3.22617	2.12261
75.7	1.99129	1.88605	1.99128	2.00249	2.47624	2.4469	2.37271	3.6033	2.34051	1.52652	1.54561	2.61366	2.43963				3.19925	2.69219	2.46137	3.20939	2.10656
75.75	1.98616	1.89872	2.0178	1.99651	2.45945	2.48405	2.40497	3.55901	2.34385	1.5728	1.55014	2.59325	2.4656				3.10878	2.7171	2.42479	3.22661	2.08831
75.8	1.97632	1.92201	1.98975	1.97167	2.39623	2.46989	2.39947	3.45577	2.33163	1.58529	1.56593	2.58082	2.48755				2.98118	2.76534	2.4036	3.24154	2.05754
75.85	1.98223	1.9287	1.98984	1.94349	2.40279	2.46051	2.38967	3.42	2.29166	1.54268	1.59001	2.6817	2.49897				2.92734	2.77824	2.40161	3.28229	2.02727
75.9	1.97097	1.91293	1.99444	1.92599	2.47283	2.4778	2.37605	3.41302	2.1662	1.51624	1.61254	2.80417	2.48011				2.95906	2.77105	2.36195	3.29875	2.01844
75.95	1.97605	1.8929	1.9752	1.92223	2.57882	2.46235	2.3469	3.4168	2.00742	1.49126	1.63074	2.83228	2.46854				3.06133	2.75648	2.28643	3.29493	2.00339
76	1.96709	1.88547	1.97832	1.93897	2.62814	2.45867	2.28716	3.39127	1.87641	1.39356	1.62947	2.82192	2.47105				3.10313	2.73069	2.2743	3.2824	2.01903
76.05	1.94207	1.86233	1.98442	1.93837	2.60426	2.45867	2.29911	3.44197	1.84532	1.32818	1.59511	2.86334	2.48173				3.09772	2.71548	2.31305	3.28927	2.01996
76.1	1.9189	1.86137	1.98076	1.92496	2.5316	2.44929	2.27879	3.41261	1.79314	1.42735	1.57471	2.88434	2.51473				3.12476	2.7184	2.30545	3.27423	2.02458
76.15	1.91863	1.87125	1.97945	1.9592	2.51061	2.42262	2.29002	3.40075	1.82422	1.41927	1.55916	2.92813	2.53416				3.1523	2.73807	2.30871	3.28393	2.03559
76.2	1.92562	1.87878	1.9916	1.9931	2.60689	2.41269	2.30388	3.40686	1.86197	1.36711	1.54426	2.99676	2.54296				3.23933	2.71682	2.32573	3.34048	2.05283
76.25	1.95185	1.86566	1.98961	2.01163	2.66434	2.44635	2.28883	3.35358	1.88862	1.33259	1.53476	3.00415	2.55977				3.34381	2.67897	2.33569	3.38036	2.08579
76.3	1.96157	1.84873	2.00578	2.01624	2.72206	2.49067	2.26828	3.33207	1.89639	1.34507	1.53802	3.00918	2.54945				3.40626	2.651	2.36829	3.40401	2.06418
76.35	1.95791	1.82737	2.02272	2.03699	2.8409	2.51348	2.24223	3.23784	1.87863	1.37152	1.55018	3.03818	2.56344				3.47141	2.62684	2.38241	3.45097	2.05241
76.4	1.94649	1.82631	2.02715	2.07319	2.85952	2.50318	2.24773	3.19197	1.84532	1.37666	1.57067	3.10917	2.60549				3.53902	2.61246	2.38096	3.48944	2.05182
76.45	1.93344	1.82359	2.01933	2.06055	2.84247	2.50465	2.23769	3.27061	1.87974	1.35169	1.58434	3.18017	2.62304				3.6317	2.61324	2.38893	3.51613	2.05275
76.5	1.93797	1.82618	2.01933	2.04979	2.80837	2.57509	2.24486	3.33098	1.84199	1.30834	1.60254	3.2068	2.61298				3.63785	2.61348	2.39871	3.51559	2.08982
76.55	1.93688	1.82143	2.01034	2.02392	2.77269	2.58484	2.33853	3.34414	1.80646	1.34654	1.6105	3.29407	2.56668				3.5191	2.60118	2.38495	3.5522	2.10185
76.6	1.92322	1.81177	2.01287	1.9978	2.78685	2.56865	2.42552	3.29364	1.71764	1.49934	1.60805	3.29496	2.55783				3.43699	2.61501	2.37082	3.56582	2.1454
76.65	1.94436	1.80915	2.015	1.9627	2.77138	2.54566	2.4659	3.21399	1.76649	1.66536	1.5967	3.2849	2.54971				3.37676	2.62521	2.35652	3.55634	2.16961
76.7	1.9678	1.81597	2.02674	1.93828	2.73701	2.54566	2.45897	3.16284	1.88196	1.64773	1.59499	3.29762	2.52232				3.40626	2.61876	2.33497	3.52834	2.18096
76.75	1.96944	1.83988	2.04029	1.90644	2.73097	2.52801	2.4389	3.16834	2.06738	1.54856	1.58781	3.38992	2.50682				3.46969	2.63055	2.29603	3.51722	2.17903
76.8	1.98545	1.85681	2.03975	1.88287	2.7336	2.53592	2.40234	3.19155	2.12734	1.41707	1.57638	3.39702	2.50483				3.47829	2.63769	2.26851	3.51494	2.15742
76.85	1.99468	1.86595	2.04458	1.88355	2.78502	2.55983	2.39899	3.22773	2.14954	1.3987	1.56936	3.34732	2.51028				3.46993	2.65128	2.22287	3.45533	2.13935
76.9	2.00151	1.87358	2.04982	1.90866	2.86661	2.5898	2.39445	3.2997	2.17619	1.44057	1.57161	3.26449	2.48891				3.49108	2.63695	2.22867	3.43179	2.1158
76.95	2.00364	1.8907	2.05144	1.90789	2.89835	2.60617	2.43245	3.34178	2.19506	1.5111	1.55483	3.23638	2.47728				3.51075	2.63602	2.24315	3.40989	2.10395
77	1.99528	1.9078	2.03654	1.90755	2.91566	2.61537	2.47905	3.29349	2.32719	1.60366	1.55141	3.24378	2.48708				3.42986	2.64423	2.25275	3.41153	2.1005
77.05	1.98386	1.89859	2.00939	1.92428	2.91697	2.6459	2.49291	3.26816	2.38604	1.62937	1.56912	3.22484	2.47451				3.41904	2.65481	2.23229	3.44552	2.13993
77.1	1.99714	1.89384	1.97868	1.94161	2.93481	2.63836	2.48311	3.38494	2.40491	1.67638	1.56973	3.1855	2.4986				3.41093	2.66784	2.20549	3.46176	2.16583
77.15	2.00501	1.89878	1.9654	1.93265	2.90438	2.6025	2.47833	3.47606	2.51372	1.66536	1.5761	3.19822	2.51332				3.3684	2.66028	2.22034	3.46797	2.19038
77.2	2.02763	1.90382	1.98844	1.92744	2.93193	2.58226	2.41453	3.55354	2.55036	1.60513	1.56406	3.23165	2.48294				3.36815	2.64604	2.2714	3.45065	2.20854
77.25	2.04145	1.90573	2.01527	1.91181	3.00433	2.5418	2.35646	3.54645	2.49263	1.53534	1.55459	3.22248	2.48697				3.40552	2.63931	2.24967	3.4306	2.21754
77.3	2.05451	1.90524	2.03618	1.92676	3.00775	2.51532	2.34905	3.56164	2.45265	1.52505	1.55867	3.18787	2.49268				3.44215	2.62183	2.27104	3.44563	2.20518
77.35	2.05811	1.89361	2.02886	1.92573	2.94452	2.47393	2.35024	3.61916	2.36272	1.56399	1.56977	3.18047	2.47				3.47903	2.61246	2.33877	3.42199	2.20383
77.4	2.06319	1.88169	2.02245	1.91865	2.90491	2.51348	2.35741	3.57334	2.21394	1.58603	1.59307	3.27691	2.43963				3.48985	2.61779	2.35797	3.42199	2.23149
77.45	2.05691	1.87148	2.02385	1.9125	2.81073	2.59863	2.35072	3.46878	2.12845	1.6066	1.59625	3.33312	2.43947				3.45543	2.65156	2.3509	3.44106	2.22023
77.5	2.04675	1.89106	2.01003	1.91549	2.70789	2.61206	2.32993	3.41392	2.06849	1.58456	1.6036	3.34968	2.46513				3.49993	2.68273	2.33189	3.46013	2.20854
77.55	2.02593	1.88592	2.00181	1.91583	2.66198	2.58539	2.29767	3.50162	2.11512	1.52652	1.61752	3.35826	2.46937				3.55746	2.67285	2.3203	3.48007	2.19122
77.6	2.00747	1.87978	2.00375	1.88902	2.6326	2.58576	2.30914	3.54777	2.15065	1.39429	1.61029	3.34525	2.4588				3.49772	2.65907	2.32283	3.47266	2.17575
77.65	2.01069	1.89532	1.98347	1.89132	2.63968	2.62291	2.323	3.52776	2.24281	1.36785	1.60931	3.26626	2.43015				3.50607	2.66928	2.31541	3.50044	2.15667
77.7	2.00648	1.90353	1.97403	1.90746	2.6347	2.64811	2.28429	3.48372	2.31054	1.4009	1.6045	3.1855	2.42659				3.5609	2.68036	2.29295	3.48246	2.14263
77.75	2.00086	1.88608	1.96875	1.89482	2.63758	2.60323	2.26302	3.4939	2.41046	1.48171	1.59487	3.10119	2.44382				3.56582	2.70476	2.35235	3.46579	2.15061
77.8	1.98987	1.86137	1.95587	1.89183	2.69451	2.55651	2.25227	3.41994	2.43822	1.46628	1.57618	2.98078	2.45785				3.53287	2.69247	2.40758	3.43844	2.16802
77.85	1.99195	1.8404	1.94354	1.91258	2.73491	2.56387	2.25561	3.3871	2.42601	1.45306	1.57512	2.92132	2.46162				3.48936	2.68565	2.39491	3.37361	2.16238
77.9	1.98184	1.84227	1.93957	1.91497	2.73202	2.55983	2.2776	3.46047	2.45599	1.47583	1.57018	2.95238	2.44649				3.47928	2.6985	2.37372	3.35781	2.1132
77.95	1.96332	1.84324	1.94169	1.9148	2.72966	2.52801	2.3003	3.49909	2.55369	1.4751	1.56132	2.98345	2.46141				3.50534	2.70903	2.37644	3.36206	2.10227
78	1.96611	1.84679	1.96021	1.93376	2.6869	2.55081	2.30532	3.59578	2.55702	1.43102	1.55851	3.06569	2.46241				3.40798	2.70309	2.33569	3.33797	2.08335
78.05	1.96725	1.85678	1.96504	1.961	2.66959	2.57141	2.30819	3.61662	2.48485	1.39503	1.55128	3.14201	2.47519				3.35635	2.70588	2.28408	3.31945	2.02996
78.1	1.96217	1.85074	1.98243	1.97585	2.66486	2.55265	2.31488	3.64264	2.45821	1.37079	1.531	3.17189	2.4821				3.3089	2.72768	2.25511	3.33394	2.01415
78.15	1.94218	1.85494	1.97575	1.99045	2.6549	2.54713	2.28429	3.63087	2.49374	1.32744	1.49595	3.14645	2.48666				3.32218	2.73125	2.24062	3.35977	2.00516
78.2	1.93475	1.85183	1.98135	2.0322	2.64598	2.56295	2.28357	3.65192	2.53704	1.26647	1.4846	3.10207	2.47398				3.30128	2.7254	2.25474	3.39289	2.00373
78.25	1.92857	1.87038	1.97855	2.03818	2.71523	2.54382	2.23697	3.72329	2.53482	1.2246	1.48195	3.11332	2.46492				3.33693	2.71682	2.32247	3.39671	1.99978
78.3	1.92081	1.8835	1.98379	2.03195	2.74383	2.53169	2.16265	3.69364	2.53926	1.22974	1.48395	3.09823	2.44575				3.31726	2.70179	2.39237	3.37677	2.00583
78.35	1.9206	1.88447	1.99548	2.01043	2.73648	2.51973	2.14951	3.79077	2.60588	1.2481	1.49558	3.07752	2.42486				3.29538	2.69655	2.42008	3.35105	2.02214
78.4	1.93655	1.89752	1.97543	2.00497	2.68716	2.50833	2.13924	3.7497	2.72468	1.2863	1.50513	3.10917	2.43444				3.31702	2.69229	2.39509	3.32141	2.01365
78.45	1.95742	1.90088	1.96992	1.98934	2.68113	2.51826	2.08714	3.71829	2.68027	1.33773	1.50603	3.08196	2.43743				3.28358	2.64817	2.38277	3.33405	2.00676
78.5	1.96316	1.90082	1.97358	1.97671	2.65463	2.44598	2.06659	3.71089	2.61809	1.30247	1.5177	3.08373	2.47393				3.34947	2.61496	2.37336	3.36587	1.99961
78.55	1.96791	1.87571	1.97886	1.98072	2.65831	2.46676	2.02692	3.79361	2.51261	1.27529	1.53521	3.06095	2.47765				3.3475	2.57651	2.32211	3.3614	1.99843
78.6	1.96157	1.86928	1.99598	1.99105	2.66119	2.52635	2.0501	3.84163	2.38715	1.2437	1.53606	3.03048	2.49729				3.35561	2.56579	2.32211	3.36216	2.02021
78.65	1.97835	1.85145	2.01491	1.99378	2.68716	2.53389	2.13565	3.7526	2.42712	1.21578	1.53174	2.99025	2.50441				3.30964	2.56115	2.35018	3.34974	2.03215
78.7	1.98026	1.83435	2.03771	1.9697	2.71314	2.52396	2.21547	3.65517	2.36494	1.19081	1.53578	3.02634	2.48263				3.3062	2.61482	2.35126	3.37557	2.07133
78.75	1.98725	1.833	2.03509	1.93888	2.79394	2.48497	2.27473	3.67353	2.39492	1.17758	1.53243	3.04528	2.46147				3.38733	2.64367	2.32374	3.36369	2.09546
78.8	1.97556	1.8433	2.02538	1.92462	2.89363	2.51679	2.32659	3.69039	2.46709	1.18713	1.53814	3.09941	2.46759				3.40995	2.65332	2.31903	3.31651	2.08974
78.85	1.95201	1.836	1.99192	1.9014	2.87421	2.46989	2.32993	3.75431	2.43933	1.27014	1.53439	3.10355	2.47765				3.39347	2.65685	2.31106	3.30365	2.08663
78.9	1.95398	1.82379	1.9776	1.8903	2.8708	2.43678	2.33495	3.82875	2.54481	1.32891	1.52251	3.07959	2.48027				3.31775	2.68895	2.31287	3.31455	2.10345
78.95	1.96135	1.8001	1.99029	1.89704	2.85978	2.44064	2.32969	3.82075	2.61587	1.3796	1.52047	3.0148	2.45502				3.32808	2.73774	2.34438	3.31291	2.09907
79	1.96469	1.78841	1.97448	1.89627	2.79551	2.46952	2.27879	3.74796	2.5004	1.3965	1.51529	2.94085	2.46796				3.33914	2.76363	2.32935	3.29831	2.11875
79.05	1.98796	1.78708	1.97633	1.91429	2.75905	2.48626	2.20878	3.65619	2.41046	1.41707	1.51888	2.9586	2.49394				3.33644	2.73927	2.33859	3.26867	2.12531
79.1	2.00621	1.79639	1.98333	1.93572	2.75406	2.48331	2.2169	3.57468	2.56257	1.42074	1.53174	2.99824	2.51206				3.29366	2.72197	2.35434	3.27717	2.11791
79.15	1.99556	1.80938	1.97782	1.95562	2.81492	2.45315	2.24892	3.56109	2.72024	1.47657	1.54194	3.0151	2.51562				3.2585	2.70147	2.40921	3.27728	2.07368
79.2	2.00725	1.81054	1.96409	1.93922	2.79866	2.44377	2.24008	3.56101	2.73467	1.50008	1.55471	2.96156	2.52526				3.29022	2.69794	2.42044	3.24132	2.06477
79.25	2.00938	1.8287	1.96491	1.91984	2.80207	2.46124	2.22909	3.52806	2.75133	1.49273	1.5594	2.95741	2.52845				3.33988	2.71719	2.4275	3.28055	2.05762
79.3	2.02167	1.84246	1.98889	1.91028	2.81204	2.48405	2.18799	3.55231	2.61698	1.55885	1.56659	2.96688	2.51845				3.35979	2.70189	2.44851	3.32087	2.05989
79.35	2.02457	1.85403	1.99846	1.89132	2.79761	2.53867	2.13541	3.57663	2.67805	1.62055	1.55867	2.95653	2.48985				3.34971	2.68537	2.44109	3.33634	2.0646
79.4	2.02735	1.85813	2.0346	1.85478	2.81938	2.57104	2.13613	3.59685	2.68804	1.64112	1.55083	3.03167	2.48074				3.33496	2.66348	2.44724	3.33895	2.04594
79.45	2.01364	1.83781	2.05461	1.8208	2.81204	2.57693	2.15525	3.62304	2.73689	1.61761	1.52839	3.09083	2.50462				3.31062	2.67197	2.43094	3.38221	2.03997
79.5	2.00096	1.83649	2.0771	1.76846	2.82411	2.56387	2.18822	3.62684	2.71358	1.63231	1.53149	3.11568	2.50687				3.25014	2.68542	2.34764	3.41294	2.04039
79.55	1.99605	1.85361	2.0654	1.74754	2.83381	2.57601	2.1887	3.55996	2.65362	1.64847	1.54822	3.06983	2.51017				3.26145	2.68166	2.31794	3.37818	2.05527
79.6	1.98468	1.86062	2.06396	1.74327	2.80758	2.58263	2.21403	3.51917	2.59144	1.56766	1.55985	3.03463	2.51033				3.29292	2.68046	2.35742	3.36107	2.06275
79.65	1.97387	1.86001	2.05402	1.75053	2.81204	2.59698	2.24319	3.53377	2.53593	1.44572	1.56846	2.98877	2.49965				3.32218	2.67934	2.39925	3.3431	2.12488
79.7	1.95868	1.8624	2.05614	1.76624	2.79158	2.56203	2.25633	3.56205	2.56368	1.48759	1.57634	2.99676	2.50316				3.31898	2.65671	2.43384	3.34484	2.1206
79.75	1.9584	1.87426	2.07037	1.79083	2.75957	2.51642	2.26804	3.56494	2.587	1.46702	1.57263	3.03403	2.49467				3.30644	2.62735	2.46825	3.30899	2.1206
79.8	1.97512	1.88673	2.07209	1.85819	2.75957	2.54401	2.20232	3.52171	2.63696	1.38254	1.55096	3.0432	2.47053				3.34676	2.59548	2.48255	3.29711	2.14717
79.85	2.00353	1.8876	2.07046	1.90917	2.80259	2.55762	2.2212	3.47397	2.70247	1.28777	1.55492	3.09675	2.46377				3.44805	2.57975	2.50501	3.25668	2.12968
79.9	1.99949	1.89516	2.07863	1.92966	2.83355	2.56203	2.27808	3.51692	2.52593	1.24223	1.59107	3.07989	2.46356				3.57147	2.57456	2.4697	3.25974	2.10134
79.95	1.95999	1.91116	2.06481	1.97747	2.83276	2.5922	2.30914	3.5825	2.38715	1.20109	1.61527	3.01569	2.47142				3.65457	2.56899	2.44851	3.27009	2.10689
80	1.93961	1.91116	2.05199	2.0159	2.80495	2.55063	2.27951	3.55229	2.39714	1.21505	1.60805	3.01569	2.4809				3.67006	2.57623	2.40994	3.2848	2.11791
80.05	1.98091	1.91571	2.03762	2.04535	2.84745	2.48405	2.30651	3.43735	2.39159	1.25104	1.59825	3.08551	2.50598				3.65752	2.58885	2.38151	3.32544	2.13363
80.1	1.97398	1.91251	2.03171	2.07285	2.83486	2.4366	2.33256	3.32218	2.34829	1.29953	1.58181	3.21272	2.5031				3.64695	2.59117	2.34348	3.36794	2.16398
80.15	1.96174	1.91591	2.02791	2.06337	2.85926	2.41986	2.35646	3.27456	2.32497	1.31569	1.56026	3.24141	2.46524				3.66465	2.59446	2.34638	3.42787	2.17802
80.2	1.9566	1.91972	2.02448	2.0369	2.80915	2.41765	2.3923	3.33657	2.34607	1.38548	1.54475	3.25591	2.44382				3.63244	2.60726	2.34565	3.46165	2.17811
80.25	1.96452	1.92437	2.01874	2.04348	2.7921	2.39301	2.41739	3.42688	2.3716	1.45233	1.5361	3.29644	2.46047				3.63244	2.62999	2.32646	3.45838	2.17584
80.3	1.97496	1.93662	2.01274	2.04476	2.78239	2.38013	2.43317	3.47656	2.42268	1.41927	1.5481	3.21094	2.48283				3.6258	2.64182	2.36304	3.44291	2.18281
80.35	1.97075	1.95584	2.00443	2.03101	2.78764	2.39834	2.46232	3.50281	2.41601	1.3818	1.55487	3.19053	2.47734				3.62457	2.62025	2.39889	3.45707	2.18399
80.4	1.98681	1.98602	1.99837	2.01692	2.74199	2.47136	2.50868	3.43271	2.37826	1.36638	1.57373	3.14645	2.45283				3.63244	2.60991	2.42642	3.47157	2.17567
80.45	2.00096	2.00246	1.96766	2.01436	2.72127	2.54346	2.50701	3.35877	2.35717	1.31055	1.57401	3.05563	2.45214				3.66809	2.62753	2.46789	3.42744	2.15616
80.5	2.02173	1.99171	1.97403	2.04305	2.69267	2.55946	2.52158	3.45488	2.27945	1.23488	1.56736	2.97635	2.46168				3.55819	2.63491	2.46571	3.38461	2.13497
80.55	2.02435	1.97729	1.9874	2.06678	2.68034	2.54953	2.47044	3.4835	2.22837	1.31569	1.57422	2.94883	2.45586				3.47633	2.62753	2.42823	3.37731	2.15902
80.6	2.01457	1.98204	2.021	2.04988	2.71812	2.54879	2.36291	3.43145	2.16731	1.34728	1.56773	2.98078	2.44879				3.40405	2.62401	2.40523	3.39954	2.16818
80.65	2.00517	1.97784	2.015	2.03844	2.74986	2.51624	2.30197	3.42246	2.24059	1.42588	1.54777	3.05593	2.42779				3.35906	2.62902	2.3873	3.42449	2.18777
80.7	1.99845	1.97002	1.96197	2.01334	2.80941	2.54235	2.3696	3.3998	2.30943	1.52285	1.53814	3.08255	2.41857				3.43871	2.6312	2.373	3.43997	2.21535
80.75	2.00009	1.96221	1.94259	1.98815	2.81729	2.57601	2.46065	3.41568	2.36827	1.56986	1.53182	3.08669	2.41952				3.5223	2.62512	2.36177	3.45282	2.19274
80.8	2.00118	1.95775	1.95849	1.94742	2.86451	2.54015	2.44918	3.53113	2.43822	1.63598	1.51868	3.06007	2.42313				3.58229	2.64033	2.34565	3.43016	2.15927
80.85	1.97452	1.9528	1.95357	1.90891	2.87867	2.47228	2.39899	3.60343	2.45377	1.66463	1.51121	2.98759	2.44151				3.61966	2.66631	2.37354	3.43092	2.12699
80.9	1.96611	1.94786	1.95881	1.89277	2.9356	2.42446	2.38274	3.61049	2.54148	1.59337	1.52782	2.99291	2.4235				3.58868	2.67127	2.38205	3.4622	2.12539
80.95	1.9725	1.94838	1.96915	1.89738	2.97154	2.41011	2.40545	3.63531	2.52482	1.51036	1.55051	3.03078	2.41606				3.50583	2.69396	2.38277	3.47244	2.11707
81	1.97447	1.93804	1.99449	1.90071	2.96498	2.39871	2.41405	3.69365	2.44044	1.4773	1.57079	3.00563	2.4092				3.41585	2.70416	2.43402	3.49336	2.10479
81.05	1.95922	1.92586	2.00185	1.92027	2.9962	2.38197	2.41907	3.68122	2.48818	1.51918	1.58634	2.98788	2.39123				3.35906	2.70481	2.47549	3.48508	2.09344
81.1	1.94977	1.92773	1.98916	1.92189	2.92852	2.40791	2.4064	3.58527	2.54037	1.65141	1.5816	3.0012	2.38794				3.39692	2.6998	2.46372	3.44498	2.09252
81.15	1.94638	1.92466	1.97949	1.94896	2.85559	2.45076	2.41381	3.49129	2.53149	1.70283	1.58307	3.01835	2.37882				3.41413	2.6889	2.4601	3.38036	2.12219
81.2	1.94081	1.91975	1.97538	1.93521	2.82857	2.46198	2.43173	3.36801	2.45599	1.67859	1.58495	3.0364	2.36793				3.40724	2.69539	2.48056	3.38396	2.17037
81.25	1.93682	1.90728	1.98961	1.92778	2.78082	2.49177	2.47044	3.26949	2.36716	1.63671	1.58152	3.03758	2.37709				3.37086	2.68579	2.4543	3.37742	2.20585
81.3	1.93262	1.90208	2.00605	1.95971	2.77111	2.48736	2.51394	3.16814	2.37382	1.59043	1.58046	3.04942	2.39741				3.34283	2.68296	2.43348	3.41458	2.20425
81.35	1.93759	1.90431	2.00917	1.94554	2.79604	2.50649	2.4996	3.13178	2.285	1.59998	1.5714	3.01747	2.40428				3.33496	2.69934	2.40577	3.45326	2.19963
81.4	1.94709	1.91174	2.01495	1.89542	2.79813	2.52157	2.45133	3.09126	2.33718	1.57941	1.56295	3.06658	2.41543				3.35635	2.69488	2.38984	3.44443	2.18038
81.45	1.96288	1.90043	1.99797	1.86093	2.80391	2.50759	2.42743	3.15157	2.41046	1.49273	1.55414	3.16952	2.43554				3.29563	2.67995	2.40342	3.43506	2.1845
81.5	1.96824	1.88602	1.98812	1.85674	2.81702	2.48846	2.38705	3.18897	2.53926	1.53313	1.55165	3.19615	2.44581				3.26219	2.678	2.40125	3.44792	2.17811
81.55	1.9625	1.87187	1.96391	1.86545	2.80128	2.49564	2.3285	3.25171	2.70469	1.57574	1.55679	3.19053	2.43827				3.21253	2.68788	2.37933	3.42765	2.13514
81.6	1.98966	1.89393	1.92823	1.86853	2.74803	2.51495	2.29982	3.27781	2.79352	1.51183	1.55385	3.20502	2.44376				3.18475	2.68765	2.34909	3.38418	2.08377
81.65	1.99889	1.90851	1.90502	1.91344	2.71628	2.54769	2.36721	3.28356	2.76798	1.54048	1.55275	3.27661	2.44633				3.20392	2.66956	2.3509	3.35802	2.02492
81.7	1.98818	1.91432	1.90678	1.93444	2.67877	2.58263	2.38394	3.25804	2.76243	1.55591	1.56385	3.36388	2.43392				3.24277	2.65212	2.35036	3.34255	2.01315
81.75	1.97993	1.9076	1.92593	1.95254	2.69871	2.6413	2.41524	3.30667	2.72246	1.4964	1.57716	3.41388	2.43146				3.28161	2.65035	2.35452	3.31498	2.03702
81.8	1.97627	1.90159	1.9435	1.9557	2.63233	2.6551	2.4616	3.25588	2.6836	1.492	1.56295	3.41003	2.42758				3.23515	2.6305	2.35996	3.27772	2.05039
81.85	1.98365	1.89351	1.95127	1.95092	2.64466	2.6093	2.56747	3.29988	2.60032	1.47583	1.56189	3.34347	2.41936				3.21007	2.62605	2.36086	3.24045	2.03181
81.9	1.99938	1.8708	1.94711	1.93478	2.62027	2.63542	2.63772	3.31818	2.68249	1.43176	1.57055	3.23668	2.41941				3.2735	2.63389	2.40722	3.2423	2.04762
81.95	2.00348	1.86534	1.93907	1.92804	2.61082	2.67772	2.69722	3.31016	2.72024	1.40164	1.5896	3.15059	2.41884				3.34947	2.65504	2.38477	3.21931	2.0472
82	1.99102	1.88902	1.94919	1.92949	2.65122	2.61408	2.68336	3.28586	2.69248	1.38989	1.58993	3.06894	2.43622				3.41585	2.66761	2.37589	3.20275	2.03929
82.05	1.95414	1.89933	1.96436	1.93043	2.66434	2.61151	2.66401	3.351	2.6947	1.38989	1.57132	3.07249	2.45497				3.47215	2.67452	2.37137	3.23358	2.04215
82.1	1.93338	1.89413	1.96513	1.91822	2.7454	2.57178	2.61191	3.4044	2.68138	1.4347	1.54757	3.02812	2.46241				3.48321	2.69256	2.36032	3.3116	2.03543
82.15	1.92743	1.90385	1.96884	1.88287	2.86031	2.49748	2.58802	3.43613	2.62364	1.44204	1.53141	2.97221	2.4788				3.47731	2.70189	2.36829	3.37121	2.04552
82.2	1.92803	1.90844	1.95958	1.91122	2.94347	2.43862	2.58945	3.4927	2.51372	1.49126	1.52929	2.8947	2.48938				3.51345	2.70207	2.38422	3.42003	2.04173
82.25	1.94048	1.90466	1.94282	1.89363	2.94426	2.47393	2.58395	3.60048	2.45599	1.52873	1.51288	2.84677	2.5097				3.52058	2.70193	2.39491	3.44465	2.0535
82.3	1.95758	1.88841	1.91509	1.87741	2.93849	2.47522	2.55504	3.60669	2.44599	1.52212	1.51374	2.84234	2.52468				3.54098	2.70462	2.38929	3.43899	2.07259
82.35	1.9831	1.87245	1.88754	1.89414	2.95554	2.52065	2.49434	3.54572	2.41935	1.48979	1.52227	2.87931	2.51997				3.49673	2.69335	2.39762	3.44095	2.09462
82.4	1.98589	1.85048	1.88749	1.89448	2.89573	2.55486	2.4714	3.47392	2.38271	1.44572	1.52158	3.0293	2.52568				3.45371	2.70087	2.40088	3.46699	2.09647
82.45	1.98583	1.85393	1.89223	1.93803	2.86162	2.57196	2.52493	3.52898	2.40158	1.41707	1.52455	3.17248	2.55008				3.38708	2.69456	2.42424	3.49968	2.08688
82.5	2.00004	1.87154	1.88925	1.97167	2.82594	2.56921	2.53258	3.50811	2.33718	1.43837	1.52794	3.25946	2.55396				3.33644	2.68774	2.43692	3.48453	2.06973
82.55	2.01249	1.87057	1.88397	1.98755	2.80837	2.54695	2.51657	3.37877	2.21727	1.40384	1.52623	3.24999	2.53081				3.38315	2.70676	2.49306	3.50753	2.05409
82.6	2.012	1.87009	1.90185	1.98405	2.80207	2.51311	2.46304	3.307	2.1773	1.34287	1.52876	3.24614	2.534				3.43379	2.71483	2.51135	3.52627	2.06376
82.65	2.03025	1.85904	1.91315	1.96373	2.85349	2.51955	2.39517	3.2966	2.5115	1.30761	1.53182	3.25236	2.54432				3.48542	2.72935	2.51588	3.52213	2.05241
82.7	2.04817	1.85526	1.92913	1.94648	2.95501	2.53334	2.36124	3.34349	2.65806	1.29732	1.53353	3.19467	2.5307				3.52697	2.71566	2.50664	3.48355	2.04905
82.75	2.03916	1.86424	1.93925	1.91993	2.94714	2.56332	2.33423	3.29799	2.60477	1.29585	1.54794	3.14527	2.51693				3.53435	2.703	2.51298	3.49074	2.04207
82.8	2.0155	1.86017	1.96622	1.89679	2.94321	2.54162	2.29552	3.24507	2.46487	1.22239	1.55475	3.07989	2.50504				3.46526	2.69618	2.46662	3.49358	2.05014
82.85	1.99299	1.87174	2.00565	1.90054	2.93245	2.5681	2.2733	3.19884	2.33052	1.16877	1.54782	3.04468	2.5031				3.4188	2.69808	2.40106	3.46241	2.06292
82.9	1.97873	1.87565	1.99295	1.89867	2.86765	2.56589	2.20615	3.21848	2.25058	1.12469	1.54508	3.03847	2.51798				3.38561	2.70625	2.38803	3.46525	2.09041
82.95	1.9855	1.88298	1.98383	1.88159	2.87264	2.58484	2.18536	3.21378	2.19729	1.20329	1.54875	3.01037	2.54374				3.43109	2.71102	2.38857	3.50578	2.0757
83	1.99058	1.87788	1.98017	1.87732	2.83145	2.57748	2.18344	3.24648	2.19284	1.26867	1.55267	2.99587	2.56998				3.50165	2.71603	2.43022	3.54893	2.0836
83.05	1.95917	1.87051	1.9897	1.89243	2.73832	2.51403	2.24964	3.30437	2.15731	1.31128	1.56973	2.9725	2.5693				3.66637	2.73306	2.44398	3.53597	2.10101
83.1	1.92906	1.8382	1.97407	1.89756	2.63391	2.53003	2.28692	3.32412	2.0907	1.38254	1.56614	2.91126	2.56124				3.77012	2.76576	2.45014	3.50676	2.10143
83.15	1.91857	1.82686	1.97177	1.87647	2.62997	2.54916	2.31607	3.31774	2.04517	1.38548	1.55692	2.86659	2.56674				3.76471	2.78969	2.43946	3.46078	2.08957
83.2	1.92349	1.82382	1.96585	1.85495	2.63365	2.56773	2.27043	3.28726	1.98078	1.44351	1.55594	2.83908	2.56359				3.75487	2.78765	2.44145	3.41872	2.09024
83.25	1.97622	1.82786	1.98622	1.85708	2.64624	2.59109	2.2549	3.32563	2.0585	1.41266	1.54773	2.89795	2.53348				3.72734	2.76887	2.44797	3.39496	2.07435
83.3	2.0037	1.82954	2.00506	1.88799	2.73937	2.60286	2.19492	3.33309	2.11623	1.44645	1.5368	2.97723	2.50478				3.69292	2.75889	2.44018	3.3505	2.05838
83.35	2.02582	1.82563	2.00763	1.90678	2.79341	2.59624	2.20352	3.33584	2.20728	1.46555	1.52031	3.04143	2.47346				3.65457	2.76414	2.42805	3.37807	2.06998
83.4	2.01719	1.83716	2.00005	1.90772	2.77715	2.53205	2.28955	3.32963	2.31165	1.44572	1.5137	3.01066	2.46052				3.69341	2.77852	2.39708	3.41272	2.09033
83.45	2.00233	1.83943	1.99015	1.89909	2.72888	2.52819	2.3371	3.36499	2.39381	1.40752	1.5168	2.96037	2.47309				3.80404	2.8038	2.40016	3.39998	2.09882
83.5	2.01266	1.82498	2.00379	1.91105	2.74016	2.54382	2.38848	3.40997	2.46043	1.40825	1.51411	2.99439	2.47671				3.88026	2.80421	2.40849	3.39082	2.12816
83.55	2.00118	1.80831	2.01265	1.93675	2.75852	2.57638	2.37486	3.53738	2.44155	1.39943	1.53333	2.97723	2.46964				3.88591	2.78909	2.43131	3.42013	2.15683
83.6	1.99091	1.80149	2.0182	1.94298	2.67247	2.61886	2.33925	3.593	2.285	1.32891	1.53055	2.86689	2.49876				3.84191	2.78357	2.45032	3.36522	2.16163
83.65	1.96676	1.81064	2.01405	1.9306	2.6444	2.68747	2.33232	3.63511	2.15509	1.26867	1.52749	2.81749	2.52384				3.75635	2.76632	2.43348	3.35323	2.13321
83.7	1.93447	1.81781	2.00221	1.93931	2.61843	2.69979	2.35287	3.6652	2.08515	1.2459	1.50795	2.88257	2.502				3.67817	2.75792	2.44815	3.37077	2.14431
83.75	1.92721	1.8192	2.01771	1.94076	2.60007	2.66779	2.3512	3.62421	2.02741	1.29292	1.49297	2.88139	2.47011				3.62187	2.76386	2.48799	3.41752	2.14826
83.8	1.90568	1.82557	2.02078	1.93717	2.65516	2.62089	2.35598	3.51818	2.00853	1.27969	1.49325	2.8521	2.45581				3.54762	2.78622	2.46282	3.43877	2.11681
83.85	1.89891	1.83342	2.0346	1.9522	2.7071	2.57969	2.32109	3.40077	2.08848	1.29512	1.50031	2.85535	2.45324				3.49476	2.79999	2.41048	3.41218	2.10025
83.9	1.91355	1.82408	2.02574	1.93538	2.79446	2.5635	2.30986	3.31779	2.2206	1.26941	1.50799	2.91422	2.45057				3.48936	2.81831	2.39147	3.43354	2.08932
83.95	1.92103	1.81729	2.03234	1.92488	2.83093	2.6207	2.29361	3.37947	2.31054	1.24737	1.5301	2.94972	2.47671				3.52894	2.82003	2.40251	3.4367	2.11194
84	1.92682	1.81545	2.04697	1.91967	2.78607	2.63008	2.28357	3.46934	2.3716	1.24296	1.54067	3.04173	2.48079				3.55623	2.79299	2.43964	3.4489	2.11009
84.05	1.93114	1.82149	2.04462	1.89943	2.7454	2.64995	2.25752	3.48744	2.35717	1.31936	1.54088	3.12545	2.48168				3.61154	2.77847	2.49125	3.47832	2.10143
84.1	1.92322	1.82615	2.03464	1.86639	2.66329	2.67055	2.18894	3.48188	2.22504	1.34287	1.53598	3.18491	2.49572				3.62752	2.78009	2.4936	3.4537	2.09874
84.15	1.93376	1.82424	2.01549	1.85136	2.62578	2.66834	2.14497	3.44339	2.00076	1.37446	1.52178	3.14586	2.49478				3.55033	2.78955	2.47024	3.44443	2.10311
84.2	1.91251	1.82266	1.99318	1.85768	2.62105	2.69666	2.16289	3.38705	1.91083	1.45894	1.52117	3.129	2.48886				3.49673	2.79331	2.4304	3.46623	2.12875
84.25	1.91295	1.82624	1.99065	1.83702	2.67824	2.67514	2.16265	3.38144	1.95413	1.49493	1.51953	3.16716	2.46084				3.47239	2.78074	2.44887	3.49554	2.19265
84.3	1.93038	1.83128	1.99417	1.86178	2.76141	2.63965	2.21045	3.41492	2.05295	1.50228	1.51362	3.13284	2.46587				3.47362	2.7428	2.46843	3.46427	2.21081
84.35	1.93032	1.84185	2.00041	1.86921	2.76901	2.66797	2.21332	3.42745	2.2095	1.59851	1.51003	3.06539	2.50232				3.44363	2.71905	2.42533	3.42438	2.19114
84.4	1.93693	1.84867	1.99937	1.85828	2.74881	2.6779	2.20352	3.35548	2.47486	1.69989	1.50994	2.98167	2.55485				3.40626	2.72652	2.3978	3.38265	2.17954
84.45	1.96349	1.8465	1.99444	1.81892	2.7357	2.61776	2.20065	3.36401	2.50706	1.64259	1.51097	2.95712	2.56375				3.42642	2.7402	2.39473	3.36184	2.1412
84.5	1.97791	1.84046	1.97597	1.82011	2.68323	2.60305	2.21738	3.39137	2.42934	1.61615	1.50191	2.94854	2.55322				3.50337	2.73603	2.37318	3.35998	2.14548
84.55	1.97927	1.83174	1.94237	1.80534	2.62656	2.61997	2.2549	3.38724	2.4571	1.5897	1.49876	2.95298	2.55642				3.53877	2.71664	2.37988	3.36445	2.12346
84.6	1.99266	1.82883	1.91504	1.79962	2.5594	2.67478	2.33638	3.3771	2.3927	1.54783	1.49264	2.99055	2.54416				3.48395	2.72007	2.35579	3.38973	2.14464
84.65	1.98774	1.85025	1.91423	1.82438	2.49408	2.68085	2.31607	3.36019	2.40602	1.47583	1.49358	2.98404	2.5174				3.44215	2.70193	2.35362	3.41948	2.13472
84.7	1.98807	1.86757	1.92511	1.85034	2.49723	2.60305	2.31774	3.36026	2.41935	1.41266	1.51456	2.98463	2.49273				3.44068	2.70161	2.38857	3.4258	2.10916
84.75	1.99621	1.86973	1.95813	1.86989	2.57698	2.56075	2.31631	3.38348	2.37271	1.40531	1.52819	2.99617	2.45146				3.48764	2.70453	2.36086	3.39791	2.09504
84.8	2.01659	1.88143	1.98975	1.90251	2.61056	2.54346	2.31631	3.33708	2.51261	1.41192	1.52325	3.02161	2.42742				3.50435	2.69697	2.34819	3.37164	2.07469
84.85	2.0149	1.88036	2.03433	1.92804	2.72861	2.52562	2.2623	3.22804	2.53815	1.40898	1.53153	3.03995	2.43586				3.48641	2.69938	2.31305	3.40346	2.05569
84.9	2.00178	1.86644	2.043	1.92129	2.82594	2.46492	2.25298	3.17251	2.47708	1.38107	1.54165	3.058	2.45199				3.48026	2.71056	2.30165	3.45043	2.03694
84.95	2.00277	1.87274	2.01373	1.90831	2.75905	2.44874	2.20686	3.2028	2.42046	1.31055	1.549	2.96658	2.48132				3.45125	2.69832	2.30219	3.48421	2.01785
85	2.01058	1.87125	1.98401	1.91105	2.69425	2.4171	2.20232	3.23434	2.34496	1.21431	1.54553	2.89943	2.48702				3.50017	2.66816	2.28915	3.50774	2.03568
85.05	2.01227	1.87245	1.99855	1.92496	2.7113	2.39264	2.2592	3.19487	2.31387	1.13204	1.55708	2.89233	2.50132				3.5255	2.6485	2.3299	3.56114	2.09579
85.1	2.03937	1.86718	2.01265	1.9388	2.70185	2.36965	2.24605	3.28894	2.21838	1.08649	1.57242	2.89706	2.52416				3.54221	2.65365	2.32048	3.57073	2.11446
85.15	2.03091	1.87633	2.02046	1.94409	2.73045	2.35733	2.17556	3.34747	2.15843	1.07106	1.56104	2.88168	2.54395				3.56434	2.67897	2.33008	3.53662	2.11681
85.2	2.00916	1.86608	2.02114	1.94127	2.80286	2.31337	2.128	3.35716	2.17286	1.1291	1.55337	2.89736	2.54762				3.56705	2.68788	2.35615	3.5656	2.11765
85.25	1.99403	1.85183	1.99923	1.93205	2.8283	2.28909	2.1789	3.33921	2.2206	1.17758	1.54867	2.91008	2.55626				3.54664	2.71529	2.41139	3.58587	2.13893
85.3	2.00424	1.84822	1.98988	1.9411	2.81807	2.29718	2.21451	3.37943	2.33607	1.23562	1.53986	2.9302	2.57161				3.52378	2.72888	2.45322	3.59775	2.1591
85.35	2.00626	1.8434	1.98067	1.95203	2.85559	2.31116	2.22789	3.32114	2.43045	1.26647	1.52855	2.95712	2.55946				3.56877	2.72466	2.42569	3.59078	2.14843
85.4	2.00413	1.85086	1.99169	1.95041	2.88366	2.29921	2.19157	3.31532	2.51705	1.37887	1.5412	2.99203	2.53573				3.57614	2.6998	2.36919	3.56866	2.15961
85.45	2.01708	1.86689	2.00005	1.94067	2.93009	2.28247	2.20089	3.37145	2.62253	1.41266	1.55851	3.01214	2.49928				3.64744	2.70175	2.33569	3.52714	2.13977
85.5	2.02244	1.87387	2.00804	1.91284	2.88025	2.22141	2.25514	3.44267	2.6514	1.43029	1.56569	3.0222	2.48802				3.63785	2.69887	2.35543	3.50458	2.12169
85.55	2.01544	1.86847	2.00926	1.88031	2.84431	2.21552	2.31464	3.39054	2.63585	1.38915	1.55936	2.96658	2.47116				3.5518	2.71877	2.34275	3.48464	2.09479
85.6	2.01572	1.85561	2.00709	1.87963	2.77164	2.24955	2.42767	3.34577	2.68471	1.33626	1.57822	2.97043	2.44507				3.47264	2.73018	2.31831	3.47909	2.06906
85.65	2.00124	1.84492	1.99291	1.85546	2.79105	2.28284	2.49386	3.44906	2.67916	1.27969	1.58585	3.00001	2.43088				3.42224	2.74605	2.33696	3.45969	2.0345
85.7	2.00091	1.84456	1.99752	1.8716	2.76167	2.31742	2.49984	3.61751	2.56924	1.28557	1.5634	3.04025	2.44146				3.44707	2.74994	2.38784	3.4258	2.00365
85.75	1.98933	1.84133	2.01418	1.89072	2.73858	2.29921	2.4855	3.63954	2.53371	1.31642	1.55026	3.07634	2.44088				3.46379	2.73909	2.39599	3.47451	1.9986
85.8	1.96441	1.84792	1.9991	1.88671	2.72966	2.2959	2.49267	3.6599	2.48818	1.35756	1.54994	3.06953	2.44895				3.44781	2.74725	2.3701	3.50851	2.00188
85.85	1.95551	1.84615	1.99422	1.89183	2.72599	2.34629	2.50916	3.69766	2.40824	1.37887	1.55912	3.02841	2.44764				3.45395	2.72976	2.38151	3.49914	2.01811
85.9	1.97113	1.84948	1.98491	1.8868	2.73911	2.38915	2.55743	3.62543	2.42712	1.36344	1.56414	2.98522	2.44816				3.44387	2.73904	2.39871	3.5023	2.02282
85.95	1.98337	1.83823	1.98532	1.90089	2.76796	2.36285	2.53329	3.51728	2.36716	1.40017	1.55267	2.94588	2.4667				3.41044	2.75231	2.42986	3.52006	2.0055
86	1.98518	1.82414	1.97435	1.90712	2.74908	2.37057	2.5309	3.42469	2.29388	1.44865	1.52925	2.9725	2.45806				3.39667	2.74308	2.44525	3.51853	1.99944
86.05	1.99326	1.81881	1.98076	1.90336	2.79525	2.40073	2.50151	3.44232	2.24281	1.48759	1.52419	3.02013	2.45822				3.39864	2.739	2.45847	3.4914	1.99347
86.1	1.98315	1.82146	1.98306	1.87792	2.79735	2.41158	2.43938	3.42014	2.18951	1.53093	1.52819	3.0432	2.43575				3.48837	2.72072	2.49614	3.49957	2.00104
86.15	1.9831	1.82127	1.98171	1.87288	2.75039	2.45131	2.29552	3.40475	2.21838	1.54268	1.54533	3.04883	2.42585				3.58598	2.72248	2.44308	3.49042	2.0187
86.2	2.00506	1.8045	1.97417	1.87638	2.73622	2.48405	2.18225	3.41521	2.22282	1.53754	1.55973	3.01628	2.41732				3.72488	2.70815	2.35253	3.4623	2.03047
86.25	2.03719	1.81032	1.99865	1.88953	2.73465	2.49766	2.18607	3.33048	2.12512	1.5155	1.56096	3.00031	2.40098				3.76078	2.71933	2.31016	3.42961	2.02937
86.3	2.05899	1.80847	2.02525	1.90353	2.71445	2.50483	2.25824	3.26241	2.15287	1.45894	1.57544	3.01125	2.39223				3.76028	2.70147	2.33297	3.41142	2.01029
86.35	2.03238	1.79746	2.04575	1.909	2.68218	2.53205	2.35383	3.13905	2.42268	1.37225	1.56679	3.03403	2.3959				3.7443	2.69739	2.35181	3.44345	2.00726
86.4	2.01419	1.80356	2.0612	1.91062	2.6646	2.50778	2.35622	3.0431	2.4793	1.32377	1.53565	3.06184	2.40721				3.69759	2.6709	2.32428	3.4841	2.00751
86.45	1.99441	1.81552	2.04142	1.92872	2.65306	2.52874	2.29146	3.09716	2.42823	1.29071	1.51394	3.0787	2.42486				3.73717	2.6715	2.31776	3.48998	2.01651
86.5	1.98386	1.81332	2.02276	1.92454	2.72074	2.54107	2.27091	3.13616	2.38826	1.27749	1.50203	3.09616	2.41266				3.71431	2.69145	2.36684	3.48769	2.03181
86.55	1.99414	1.81161	2.02014	1.93965	2.76167	2.54309	2.26613	3.09819	2.51039	1.26133	1.5037	3.06598	2.40359				3.66612	2.69549	2.39436	3.45827	2.04484
86.6	1.99944	1.82353	2.00885	1.92616	2.74619	2.58374	2.24844	3.10008	2.56591	1.23856	1.50305	3.03877	2.40977				3.6172	2.70305	2.35344	3.44945	2.02794
86.65	1.98714	1.82269	1.98613	1.91489	2.70946	2.59569	2.3046	3.14313	2.62142	1.27308	1.51333	3.00682	2.4191				3.614	2.71529	2.31179	3.47364	2.02441
86.7	1.98878	1.8245	1.96211	1.90097	2.69215	2.57141	2.36004	3.17287	2.60032	1.28484	1.52847	2.98493	2.42921				3.59655	2.72257	2.33931	3.52965	2.01474
86.75	1.98485	1.8233	1.95339	1.90515	2.63601	2.56093	2.37103	3.26183	2.57479	1.30173	1.53276	2.98108	2.40831				3.59458	2.71181	2.3844	3.54643	2.00457
86.8	1.98976	1.83645	1.95718	1.88355	2.64598	2.5475	2.37964	3.30838	2.53815	1.30026	1.50056	2.93375	2.39123				3.54123	2.71344	2.40939	3.4963	2.02088
86.85	1.98343	1.8507	1.97186	1.86204	2.65463	2.5418	2.42313	3.30145	2.69359	1.29512	1.48146	2.92398	2.38128				3.48665	2.70857	2.39599	3.4404	2.02105
86.9	1.96228	1.88208	1.98067	1.85392	2.63784	2.49067	2.41548	3.27669	2.71691	1.35242	1.47085	2.95386	2.38537				3.48764	2.69818	2.38078	3.39246	2.00852
86.95	1.98048	1.89145	1.96324	1.85836	2.6124	2.44855	2.43149	3.21286	2.62475	1.35609	1.4584	2.96806	2.37872				3.49403	2.68867	2.33388	3.41229	1.97422
87	2.009	1.89998	1.95922	1.87254	2.66119	2.39816	2.45754	3.2135	2.65806	1.34581	1.45832	2.90594	2.39207				3.42421	2.70156	2.2944	3.43539	2.00634
87.05	1.99108	1.90337	1.96301	1.87134	2.77374	2.3371	2.44559	3.21405	2.63919	1.31202	1.4653	2.85091	2.42161				3.40159	2.68514	2.29531	3.47745	2.02761
87.1	1.96605	1.92253	1.98478	1.91088	2.81571	2.32643	2.48789	3.18152	2.68249	1.31569	1.46677	2.81542	2.45764				3.36987	2.68607	2.33026	3.51134	2.01626
87.15	1.96769	1.91788	1.9827	1.91916	2.83303	2.30142	2.50533	3.19477	2.78908	1.35903	1.46179	2.85742	2.4821				3.37209	2.7126	2.37988	3.50437	2.03349
87.2	1.97769	1.88004	1.96048	1.91335	2.82935	2.27346	2.47021	3.15509	2.69914	1.33479	1.46861	2.96363	2.50017				3.34922	2.74874	2.38296	3.4878	2.06822
87.25	1.98064	1.84906	1.94634	1.89226	2.78948	2.24513	2.45109	3.10859	2.61476	1.3414	1.4644	3.00889	2.50085				3.4065	2.76205	2.37553	3.47952	2.10614
87.3	1.96135	1.83497	1.95858	1.87681	2.7517	2.22619	2.38752	3.07909	2.55702	1.32671	1.47452	3.0222	2.46733				3.50509	2.76432	2.41102	3.43354	2.11496
87.35	1.95267	1.84114	1.9537	1.87852	2.71917	2.20118	2.35526	3.08365	2.4038	1.28851	1.47044	3.00652	2.43858				3.57344	2.78909	2.44905	3.46339	2.13018
87.4	1.96731	1.85316	1.94734	1.8967	2.76246	2.17892	2.44201	3.13845	2.34607	1.31349	1.48309	2.99084	2.4038				3.57221	2.78844	2.47368	3.47113	2.14086
87.45	1.96802	1.85797	1.93857	1.88816	2.78082	2.23815	2.45085	3.23689	2.26834	1.34287	1.49734	3.00534	2.3839				3.48321	2.77017	2.51171	3.49129	2.14674
87.5	1.97753	1.84518	1.90646	1.89312	2.81309	2.2409	2.40258	3.21835	2.18729	1.35609	1.51427	2.96481	2.36159				3.43797	2.773	2.50193	3.4622	2.16053
87.55	1.9967	1.83116	1.89458	1.88526	2.806	2.25194	2.35574	3.17143	2.12067	1.37299	1.53068	2.91067	2.35253				3.44855	2.75328	2.46879	3.36816	2.16743
87.6	2.00949	1.84334	1.86974	1.85794	2.8207	2.30491	2.28955	3.12539	2.1984	1.39723	1.53117	2.93937	2.35798				3.50435	2.75704	2.4438	3.32413	2.17357
87.65	2.00905	1.84618	1.85533	1.8272	2.83565	2.34372	2.29528	3.10537	2.19506	1.44939	1.51929	2.91541	2.3718				3.51222	2.78575	2.4132	3.331	2.19257
87.7	2.02571	1.85132	1.85443	1.81986	2.79184	2.38657	2.31201	3.03768	2.18174	1.43176	1.52129	2.90949	2.37887				3.55893	2.7903	2.3998	3.32174	2.17684
87.75	2.00687	1.85274	1.86102	1.80526	2.75878	2.3954	2.23434	3.04302	2.08292	1.44718	1.53786	2.91836	2.40119				3.55819	2.78816	2.40179	3.28055	2.17415
87.8	1.98578	1.83697	1.88442	1.7968	2.70973	2.42152	2.19324	2.97357	2.0807	1.46628	1.54765	2.94558	2.41339				3.61204	2.77253	2.35398	3.27772	2.16591
87.85	1.97671	1.82521	1.90014	1.79142	2.71051	2.41269	2.12872	2.92239	2.12067	1.45967	1.55324	2.97723	2.41019				3.67645	2.78032	2.31686	3.26878	2.13598
87.9	1.99293	1.80411	1.93126	1.81294	2.69162	2.39761	2.09025	2.96797	2.09736	1.45086	1.5479	3.01451	2.41286				3.6971	2.79415	2.33805	3.32784	2.13027
87.95	1.99889	1.80857	1.9566	1.826	2.67903	2.41931	2.08308	3.03002	2.16953	1.41707	1.52708	3.02279	2.4082				3.6494	2.77545	2.33768	3.33699	2.13136
88	1.99692	1.82624	1.96829	1.83164	2.75222	2.50502	2.05679	3.11252	2.21949	1.42882	1.50509	3.06362	2.42313				3.61867	2.79044	2.35507	3.34942	2.12228
88.05	1.97906	1.84437	1.97105	1.82857	2.75721	2.47743	2.04747	3.1232	2.24947	1.42588	1.47869	3.05001	2.44104				3.6081	2.78765	2.36575	3.36838	2.11681
88.1	1.98731	1.85222	1.96486	1.84129	2.74698	2.44818	2.06946	3.23772	2.20617	1.47143	1.46518	3.10148	2.45303				3.59974	2.79846	2.3576	3.36402	2.09285
88.15	1.99211	1.8507	1.94711	1.85094	2.76272	2.43365	2.13446	3.25534	2.07848	1.4369	1.46428	3.14231	2.46576				3.61769	2.81419	2.36521	3.33776	2.08201
88.2	2.00719	1.8444	1.94896	1.87237	2.79079	2.38308	2.20997	3.27805	1.92415	1.4964	1.46742	3.11391	2.47948				3.62285	2.83594	2.41139	3.3444	2.07948
88.25	2.01878	1.83578	1.95203	1.90174	2.77846	2.33489	2.18082	3.31863	1.97412	1.51697	1.48489	3.01717	2.47095				3.6349	2.82128	2.46789	3.40488	2.09319
88.3	2.0208	1.83881	1.9659	1.88688	2.85086	2.30988	2.1108	3.30326	1.92748	1.52579	1.49007	2.98256	2.44979				3.64867	2.78209	2.53579	3.45272	2.09823
88.35	2.04899	1.84085	1.97498	1.88936	2.9196	2.29056	2.11868	3.28287	1.94081	1.48318	1.48407	2.99173	2.42496				3.67301	2.762	2.60026	3.51188	2.07536
88.4	2.05298	1.83374	1.94955	1.90447	2.91776	2.2696	2.14569	3.34244	1.90084	1.50081	1.49942	2.96215	2.4313				3.71333	2.73621	2.58885	3.54991	2.07158
88.45	2.02839	1.83038	1.92602	1.89687	2.86949	2.27511	2.13183	3.39111	2.02519	1.48098	1.51603	2.95623	2.42962				3.74504	2.75347	2.57093	3.51919	2.05771
88.5	2.01233	1.81778	1.91504	1.87057	2.81781	2.25433	2.08475	3.47418	2.03074	1.46849	1.51586	2.96777	2.43198				3.70816	2.74656	2.54159	3.50415	2.04383
88.55	1.99856	1.81487	1.90619	1.84325	2.7921	2.297	2.05177	3.51373	2.1562	1.53901	1.50672	2.94114	2.41554				3.64252	2.73533	2.51153	3.48508	2.02836
88.6	2.01517	1.80692	1.90474	1.81798	2.78869	2.29167	2.08642	3.55179	2.27501	1.68006	1.52606	2.8731	2.40318				3.63687	2.74085	2.52801	3.47821	1.98464
88.65	2.00577	1.80776	1.90213	1.8313	2.86083	2.28266	2.13565	3.56439	2.25502	1.73883	1.53651	2.85387	2.39815				3.63293	2.72684	2.51406	3.45588	1.98195
88.7	1.99572	1.81636	1.89811	1.84479	2.93009	2.29829	2.1605	3.51279	2.26612	1.7234	1.53051	2.77903	2.39055				3.60835	2.71548	2.51569	3.43136	1.98792
88.75	1.97966	1.82295	1.89991	1.83275	2.97233	2.32109	2.17054	3.4862	2.21838	1.66757	1.525	2.71779	2.38898				3.58893	2.68482	2.48871	3.38919	1.96934
88.8	1.98162	1.8319	1.91423	1.82908	2.92773	2.27916	2.1801	3.50613	2.13955	1.63304	1.51803	2.73761	2.41491				3.57491	2.662	2.44905	3.36107	2.00381
88.85	1.97856	1.84111	1.92222	1.84402	2.88602	2.22343	2.23219	3.44629	2.08848	1.73883	1.53627	2.75714	2.41129				3.5282	2.65434	2.44163	3.376	2.01029
88.9	1.97933	1.84734	1.9495	1.8453	2.81545	2.15851	2.30484	3.45303	2.05406	1.75352	1.55088	2.7598	2.39768				3.51787	2.64678	2.47241	3.39137	2.02601
88.95	1.99998	1.84395	1.93857	1.80415	2.81702	2.13956	2.35909	3.44621	2.02186	1.7807	1.55712	2.73495	2.39516				3.51025	2.65267	2.45974	3.4027	2.04787
89	2.01342	1.85729	1.92069	1.79595	2.78502	2.20118	2.34809	3.39057	2.09292	1.77556	1.55977	2.70359	2.42318				3.47903	2.64669	2.43529	3.41915	2.06595
89.05	2.02741	1.85322	1.92177	1.78861	2.79551	2.29866	2.31273	3.31781	2.12401	1.75646	1.54875	2.77074	2.44109				3.46453	2.63885	2.42171	3.40423	2.07873
89.1	2.03593	1.85242	1.91233	1.78613	2.77767	2.37701	2.29719	3.24114	2.24725	1.72266	1.55341	2.88109	2.44177				3.4778	2.62582	2.42732	3.43539	2.12043
89.15	2.00965	1.84602	1.88912	1.76017	2.72363	2.37296	2.30412	3.16468	2.29721	1.61835	1.55308	2.94026	2.41637				3.50755	2.61362	2.46571	3.4744	2.15894
89.2	2.02315	1.84149	1.87245	1.746	2.66985	2.37296	2.24821	3.1772	2.34385	1.55958	1.57716	2.987	2.37725				3.49821	2.63709	2.46463	3.48704	2.1544
89.25	2.01599	1.84576	1.87218	1.74984	2.59377	2.41489	2.19946	3.20412	2.37049	1.46555	1.58038	3.05356	2.34991				3.47436	2.6292	2.48219	3.45173	2.13733
89.3	2.0232	1.86023	1.87141	1.80073	2.57724	2.4835	2.23578	3.16818	2.36716	1.37005	1.56724	3.16006	2.34457				3.45764	2.63194	2.47821	3.41501	2.12177
89.35	2.03019	1.86734	1.8879	1.81772	2.59613	2.49233	2.23458	3.20188	2.34385	1.36344	1.55328	3.21863	2.34043				3.51345	2.62438	2.48527	3.39137	2.1111
89.4	2.06177	1.87503	1.90542	1.82267	2.60348	2.48276	2.2408	3.23369	2.33163	1.31569	1.54843	3.18668	2.33205				3.54885	2.61227	2.50555	3.40466	2.09024
89.45	2.06587	1.88547	1.92046	1.81909	2.59508	2.48957	2.25848	3.21154	2.28056	1.33185	1.54516	3.21804	2.32739				3.5754	2.61018	2.54268	3.43572	2.07099
89.5	2.0697	1.89474	1.91662	1.8301	2.63286	2.44947	2.32109	3.13243	2.2095	1.34948	1.53896	3.25324	2.32509				3.59237	2.6151	2.54467	3.43735	2.08646
89.55	2.07833	1.88046	1.91997	1.84146	2.72206	2.38639	2.35001	3.09742	2.19951	1.34287	1.53667	3.28963	2.33247				3.60884	2.6312	2.48799	3.44977	2.12253
89.6	2.09499	1.8646	1.92629	1.86673	2.80627	2.35071	2.33901	3.17411	2.26946	1.3605	1.53161	3.31951	2.38694				3.68087	2.65379	2.46082	3.43168	2.14666
89.65	2.08483	1.86282	1.93699	1.89423	2.81387	2.34666	2.34355	3.19222	2.32164	1.39576	1.52798	3.2917	2.41004				3.6435	2.68537	2.45123	3.38723	2.17357
89.7	2.03992	1.85132	1.95109	1.92727	2.7963	2.38749	2.31846	3.22669	2.31609	1.45527	1.52917	3.26892	2.40449				3.54344	2.71144	2.46934	3.34364	2.17054
89.75	2.00916	1.84359	1.95777	1.96091	2.73701	2.42961	2.27234	3.27155	2.2639	1.42735	1.53186	3.27188	2.40668				3.56139	2.70708	2.484	3.28545	2.15196
89.8	1.99736	1.83694	1.96549	1.9808	2.69923	2.45665	2.25705	3.30658	2.20062	1.46555	1.53072	3.23934	2.43088				3.65358	2.72067	2.52439	3.25178	2.19223
89.85	1.97676	1.83865	1.94878	1.96731	2.71287	2.47007	2.26804	3.28249	2.27834	1.43249	1.52439	3.26567	2.4479				3.64744	2.75968	2.52602	3.25549	2.18845
89.9	1.97064	1.83972	1.94815	1.99404	2.75222	2.4618	2.26637	3.23084	2.39936	1.47437	1.52794	3.2281	2.45885				3.59483	2.7832	2.5233	3.27706	2.18004
89.95	1.9401	1.84734	1.95479	2.01991	2.7176	2.48184	2.27377	3.18487	2.41713	1.48685	1.52194	3.19378	2.47812				3.59335	2.80574	2.51732	3.314	2.14481
90	1.91694	1.86421	1.9598	2.03955	2.69556	2.52893	2.2408	3.15356	2.32941	1.4369	1.51309	3.09616	2.4634				3.58647	2.81321	2.46119	3.34059	2.10883
90.05	1.91956	1.87571	1.97037	2.03605	2.75616	2.5681	2.269	3.15861	2.31387	1.39356	1.5126	3.08492	2.45859				3.56459	2.83353	2.42931	3.35606	2.09916
90.1	1.93218	1.87565	1.98866	2.00685	2.76298	2.54769	2.35216	3.09283	2.19506	1.3414	1.51019	3.13757	2.47315				3.45961	2.85264	2.4065	3.348	2.08016
90.15	1.95365	1.87032	1.9935	1.99617	2.72363	2.46842	2.38131	3.03743	2.14399	1.27161	1.52202	3.13876	2.45864				3.42986	2.85041	2.39201	3.36936	2.08058
90.2	1.99293	1.85755	1.97398	1.9662	2.72547	2.46529	2.35048	3.14215	2.15954	1.17905	1.55067	3.13965	2.45209				3.51099	2.87022	2.33569	3.4246	2.09848
90.25	2.01238	1.85158	1.98753	1.94597	2.74278	2.49435	2.32444	3.21815	2.20284	1.11073	1.57871	3.07722	2.48011				3.54762	2.87407	2.28698	3.47516	2.10731
90.3	2.01665	1.84485	2.00849	1.92565	2.72494	2.51752	2.31559	3.21595	2.15398	1.03433	1.59119	3.06953	2.50232				3.58204	2.8666	2.26996	3.52006	2.09958
90.35	2.0291	1.83432	2.00705	1.92334	2.70631	2.50833	2.36936	3.2244	2.13178	1.06666	1.58981	3.0793	2.52693				3.56262	2.86521	2.25221	3.51167	2.05922
90.4	2.02998	1.83267	1.98961	1.94417	2.66198	2.53426	2.45515	3.23141	2.20839	1.04682	1.56022	3.0648	2.51698				3.51099	2.82063	2.23193	3.49107	2.015
90.45	2.02768	1.83128	1.97818	1.944	2.64335	2.57049	2.48168	3.18182	2.2528	1.10412	1.5288	3.01895	2.4964				3.47092	2.79262	2.23048	3.44607	2.01399
90.5	2.02249	1.82266	1.98351	1.92368	2.61554	2.54787	2.4812	3.18055	2.33052	1.15407	1.49179	3.0009	2.51373				3.40823	2.77467	2.26851	3.43005	2.02525
90.55	2.03681	1.82149	1.95651	1.89738	2.58826	2.48607	2.45228	3.18929	2.30943	1.17097	1.49391	2.98197	2.51771				3.37528	2.76441	2.24605	3.43201	2.04728
90.6	2.03752	1.82844	1.95456	1.90626	2.52425	2.46455	2.48861	3.19138	2.3172	1.25178	1.50284	2.98729	2.51321				3.36914	2.75439	2.28136	3.41697	2.07108
90.65	2.0479	1.84078	1.9631	1.89551	2.51927	2.47007	2.48598	3.18248	2.29943	1.29732	1.50982	2.97812	2.49425				3.36053	2.73974	2.38422	3.46383	2.09579
90.7	2.05473	1.86337	1.97159	1.88074	2.49565	2.4423	2.47164	3.15135	2.33052	1.3627	1.50811	3.02634	2.50609				3.32759	2.75314	2.46517	3.46645	2.08562
90.75	2.04812	1.88531	1.97588	1.86596	2.45578	2.36045	2.4757	3.10163	2.30387	1.42	1.4966	3.00859	2.49567				3.31456	2.79429	2.47187	3.49096	2.06435
90.8	2.03233	1.89439	1.97593	1.84445	2.46758	2.32569	2.51752	3.09209	2.17286	1.48979	1.47881	2.98167	2.46686				3.29981	2.81599	2.46064	3.45849	2.0715
90.85	2.03167	1.89364	1.97295	1.85597	2.47073	2.3084	2.46686	3.13928	2.25724	1.57501	1.48628	2.9015	2.43753				3.29858	2.80931	2.43203	3.47909	2.0794
90.9	2.02724	1.87481	1.96635	1.85205	2.45342	2.29866	2.46495	3.19678	2.3494	1.61468	1.50815	2.82133	2.43025				3.32365	2.7909	2.4304	3.47647	2.10656
90.95	2.04216	1.8498	1.96789	1.83685	2.49146	2.31116	2.45396	3.17664	2.35495	1.6661	1.52031	2.85091	2.42816				3.36274	2.77197	2.4333	3.47124	2.12346
91	2.06199	1.82001	1.96328	1.8389	2.61292	2.3393	2.47475	3.08745	2.46709	1.6088	1.54741	2.89351	2.42601				3.41314	2.75013	2.38404	3.46187	2.10193
91.05	2.09018	1.81141	1.95465	1.81934	2.63312	2.33967	2.51202	3.01075	2.49041	1.51918	1.55349	2.93256	2.40747				3.43674	2.73232	2.36865	3.45697	2.10378
91.1	2.09264	1.813	1.93514	1.81516	2.63391	2.33176	2.54237	3.0932	2.46376	1.5493	1.55026	2.97043	2.4003				3.42666	2.72285	2.32682	3.45228	2.12766
91.15	2.08751	1.82844	1.92507	1.80935	2.66985	2.34225	2.50271	3.13339	2.35495	1.60072	1.52978	3.0367	2.41648				3.40134	2.73153	2.35271	3.45893	2.10849
91.2	2.04063	1.83154	1.92204	1.80978	2.69136	2.30399	2.43125	3.1814	2.25613	1.60439	1.52659	3.03551	2.42355				3.33816	2.71794	2.34094	3.43561	2.10378
91.25	2.02205	1.83309	1.92349	1.81567	2.7433	2.29553	2.41787	3.18136	2.26168	1.58088	1.52015	3.08847	2.44062				3.30816	2.70054	2.371	3.46111	2.10378
91.3	2.00982	1.83474	1.91026	1.85768	2.76534	2.3108	2.40186	3.13795	2.24059	1.51918	1.5317	3.08285	2.45445				3.35512	2.6889	2.42062	3.43757	2.06628
91.35	1.9831	1.83116	1.89409	1.86776	2.80181	2.29387	2.4119	3.08171	2.27723	1.48098	1.53945	3.06717	2.47503				3.32636	2.69637	2.43457	3.41033	2.05535
91.4	1.98102	1.81849	1.8874	1.86648	2.78029	2.329	2.46567	3.13228	2.44932	1.48685	1.54092	3.02161	2.48446				3.33767	2.7004	2.41066	3.40978	2.10941
91.45	1.95715	1.80191	1.89643	1.87612	2.74908	2.36763	2.50032	3.26915	2.47486	1.4009	1.5439	2.99794	2.49184				3.35143	2.68004	2.34945	3.38766	2.14557
91.5	1.94431	1.79923	1.90023	1.88005	2.7294	2.38749	2.47714	3.32462	2.37604	1.35389	1.55267	3.02457	2.49441				3.34652	2.67229	2.26199	3.36772	2.16928
91.55	1.94021	1.80844	1.91342	1.88586	2.67483	2.41085	2.51418	3.27047	2.41268	1.35242	1.55708	3.04409	2.47309				3.39642	2.67304	2.21653	3.37328	2.16676
91.6	1.9371	1.81174	1.92986	1.91028	2.68375	2.38749	2.50581	3.25785	2.436	1.30394	1.55749	3.02486	2.45015				3.47977	2.67791	2.19951	3.36707	2.15431
91.65	1.95376	1.80224	1.92182	1.9125	2.66749	2.40386	2.4076	3.21847	2.36605	1.25692	1.54173	3.05001	2.42402				3.54074	2.66343	2.16891	3.3869	2.13178
91.7	1.97529	1.79506	1.92764	1.89072	2.60951	2.42869	2.27808	3.23281	2.22393	1.25692	1.52582	3.08344	2.429				3.56508	2.65054	2.14265	3.34778	2.13699
91.75	1.95753	1.79403	1.95949	1.85205	2.53684	2.42004	2.25537	3.36746	2.14843	1.24884	1.54728	3.0503	2.44361				3.51542	2.67317	2.15732	3.31498	2.16676
91.8	1.94081	1.80279	1.98514	1.81123	2.57095	2.40938	2.23626	3.48406	2.2417	1.31642	1.54928	3.07989	2.44539				3.5191	2.70305	2.13758	3.3164	2.19913
91.85	1.94791	1.8035	1.99255	1.76649	2.61922	2.43108	2.21833	3.50615	2.52482	1.33112	1.53602	3.07515	2.45791				3.5196	2.72049	2.1307	3.29232	2.18231
91.9	1.97611	1.78369	1.98889	1.76581	2.61554	2.48662	2.22096	3.48052	2.73023	1.32083	1.51635	3.10237	2.5129				3.57393	2.69256	2.17615	3.32337	2.16121
91.95	1.9931	1.7814	1.98189	1.78417	2.62368	2.56332	2.20208	3.47744	2.74911	1.39503	1.50158	3.12308	2.53756				3.60687	2.68574	2.19752	3.35519	2.15171
92	1.9884	1.78049	1.99508	1.81994	2.64099	2.56387	2.17771	3.49163	2.6947	1.42515	1.48424	3.14467	2.53081				3.63465	2.71042	2.16764	3.35181	2.1206
92.05	1.9784	1.78686	2.02218	1.83932	2.57908	2.52267	2.23387	3.41206	2.53038	1.40605	1.49448	3.15207	2.51651				3.63933	2.71975	2.214	3.34734	2.07629
92.1	1.97583	1.78179	2.02909	1.83096	2.51166	2.50998	2.32659	3.34692	2.36272	1.38768	1.51007	3.171	2.50483				3.65358	2.73454	2.22957	3.34517	2.04787
92.15	1.96518	1.77775	2.03464	1.82541	2.46758	2.50263	2.38466	3.28028	2.28056	1.38768	1.5188	3.13965	2.4777				3.70767	2.72327	2.22088	3.35454	2.025
92.2	1.9501	1.78715	2.05013	1.8225	2.44712	2.49748	2.46351	3.22149	2.27168	1.33552	1.52113	3.14911	2.44743				3.85444	2.73436	2.25855	3.34952	2.02424
92.25	1.95447	1.81426	2.03247	1.82848	2.43453	2.44818	2.53329	3.19914	2.41046	1.26647	1.51807	3.12012	2.40632				3.88518	2.74957	2.35018	3.37677	2.04938
92.3	1.94999	1.82298	2.00619	1.81712	2.45552	2.39816	2.56077	3.22725	2.52816	1.30026	1.53243	3.09202	2.38888				3.85149	2.75027	2.39581	3.41578	2.08209
92.35	1.94043	1.81833	1.99553	1.80927	2.48857	2.3759	2.57105	3.20593	2.50928	1.53901	1.52272	3.16302	2.3893				3.87313	2.76094	2.39292	3.47102	2.08587
92.4	1.89792	1.83613	1.99517	1.80568	2.49041	2.37811	2.5168	3.16025	2.46709	1.69548	1.53676	3.18077	2.37919				3.86723	2.74966	2.39038	3.45293	2.08125
92.45	1.87601	1.84676	1.98749	1.7892	2.39046	2.3748	2.44559	3.18109	2.3927	1.75499	1.55275	3.16952	2.3806				3.85248	2.72295	2.39237	3.44258	2.0963
92.5	1.90437	1.83759	1.97931	1.77682	2.30939	2.39043	2.36721	3.16872	2.28944	1.6683	1.56426	3.16893	2.39213				3.82838	2.73199	2.38748	3.45282	2.08386
92.55	1.92655	1.82676	1.97846	1.81192	2.32382	2.38915	2.34738	3.15892	2.1773	1.5919	1.56344	3.14763	2.40496				3.86256	2.74864	2.37408	3.45893	2.10588
92.6	1.92956	1.81471	1.97516	1.83608	2.32382	2.41637	2.269	3.10233	2.12956	1.51624	1.56042	3.11361	2.40867				3.8542	2.74085	2.29748	3.46557	2.14111
92.65	1.94256	1.8077	1.99833	1.84197	2.35609	2.38142	2.23673	3.09242	2.14732	1.39943	1.56997	3.10415	2.4026				3.81412	2.71692	2.24587	3.44465	2.1264
92.7	1.953	1.81742	1.99661	1.84991	2.47782	2.36082	2.21451	3.11783	2.1562	1.26941	1.57385	3.10267	2.41795				3.71038	2.71845	2.21002	3.49968	2.10429
92.75	1.98512	1.79649	1.97136	1.84778	2.57147	2.35034	2.23912	3.17543	2.21727	1.23488	1.57173	3.03285	2.4633				3.66489	2.72735	2.21509	3.51025	2.10361
92.8	2.0031	1.7781	1.94359	1.83992	2.57383	2.36101	2.27401	3.17956	2.17841	1.26427	1.5774	3.01303	2.49446				3.61892	2.72995	2.20205	3.48595	2.10933
92.85	1.98867	1.77009	1.95483	1.84445	2.56649	2.34795	2.32587	3.21731	2.06738	1.28337	1.57046	3.00563	2.4843				3.5727	2.75866	2.19046	3.45348	2.11782
92.9	1.97583	1.77177	1.94413	1.87399	2.5859	2.31411	2.36864	3.22338	1.973	1.30247	1.55234	3.03315	2.46848				3.56532	2.8088	2.19734	3.45337	2.12026
92.95	1.9631	1.78056	1.92091	1.89525	2.64204	2.30675	2.39159	3.21395	2.09847	1.29292	1.54096	3.07072	2.47341				3.57245	2.8255	2.19643	3.43964	2.11892
93	1.96452	1.80308	1.91211	1.92309	2.66854	2.32257	2.37653	3.23733	2.26168	1.27382	1.53618	3.11687	2.48907				3.54615	2.83575	2.21074	3.43179	2.10487
93.05	1.9672	1.80172	1.89955	1.92471	2.68244	2.3347	2.3966	3.27165	2.3394	1.24517	1.53247	3.16568	2.4832				3.54738	2.83868	2.17742	3.43528	2.09109
93.1	1.9849	1.79778	1.87548	1.9049	2.63024	2.33949	2.42409	3.28516	2.436	1.18493	1.52382	3.23816	2.49064				3.57393	2.82792	2.18032	3.49423	2.05165
93.15	1.97436	1.80498	1.88338	1.87963	2.57672	2.34795	2.41261	3.29584	2.49263	1.16362	1.52419	3.30146	2.47377				3.59384	2.82337	2.21889	3.53651	2.04072
93.2	1.94393	1.82127	1.89553	1.87245	2.55468	2.38271	2.41309	3.29888	2.48041	1.13497	1.52574	3.26567	2.45796				3.58942	2.83292	2.25855	3.53989	2.05376
93.25	1.95196	1.84211	1.88853	1.87484	2.48123	2.432	2.45372	3.37965	2.49485	1.16803	1.54394	3.21419	2.43889				3.52697	2.81516	2.3375	3.50535	2.07099
93.3	1.95485	1.84725	1.90005	1.87254	2.49513	2.44782	2.4659	3.39105	2.48707	1.20991	1.54031	3.33696	2.41192				3.55131	2.77541	2.38947	3.48966	2.05174
93.35	1.95212	1.85616	1.90895	1.86058	2.54261	2.41968	2.43245	3.42941	2.46487	1.27014	1.53941	3.4192	2.38689				3.57245	2.7517	2.38042	3.45609	2.0292
93.4	1.96245	1.86718	1.89761	1.86904	2.59167	2.45094	2.43054	3.42356	2.42379	1.24664	1.55696	3.42512	2.39762				3.62187	2.72995	2.33533	3.46198	1.99868
93.45	1.98359	1.84767	1.89499	1.88996	2.65306	2.42759	2.40521	3.35313	2.34829	1.29585	1.55112	3.45056	2.41475				3.64031	2.69627	2.28082	3.41861	1.96867
93.5	1.98889	1.8414	1.90172	1.90678	2.6848	2.42041	2.40712	3.27271	2.25502	1.41707	1.53304	3.43636	2.43659				3.60023	2.66877	2.2571	3.3747	1.96951
93.55	1.97113	1.84372	1.92331	1.91335	2.67483	2.39338	2.44177	3.30796	2.19173	1.4942	1.52264	3.3417	2.42507				3.57467	2.65982	2.26615	3.31574	1.94992
93.6	1.98031	1.85235	1.93166	1.93632	2.69241	2.35199	2.41715	3.28394	2.02741	1.49787	1.50705	3.22336	2.43596				3.57762	2.66348	2.25004	3.29232	1.92789
93.65	1.9831	1.85393	1.92548	1.9931	2.73884	2.37866	2.38489	3.30476	1.88751	1.45012	1.49432	3.1355	2.45733				3.54861	2.68658	2.25565	3.33285	1.95766
93.7	1.97966	1.84873	1.91089	1.99643	2.71576	2.39503	2.33853	3.26519	1.96856	1.3965	1.48746	3.06303	2.44031				3.47608	2.68695	2.27249	3.36772	1.98397
93.75	1.99441	1.83936	1.90235	1.93307	2.71445	2.43936	2.29409	3.17723	2.11623	1.32524	1.49578	3.1216	2.43099				3.47215	2.69303	2.3337	3.37088	1.99616
93.8	1.99277	1.82944	1.90452	1.90413	2.7656	2.43457	2.31846	3.14212	2.22171	1.31349	1.50158	3.17455	2.42627				3.48714	2.68844	2.36322	3.37186	1.99658
93.85	2.00326	1.83083	1.91942	1.88364	2.73097	2.41103	2.41668	3.13765	2.31609	1.28484	1.51248	3.1997	2.42931				3.46158	2.68125	2.34076	3.37786	2.00264
93.9	2.01096	1.83497	1.91884	1.86998	2.64519	2.34923	2.45802	3.23615	2.2639	1.2437	1.50909	3.20443	2.43905				3.42839	2.70068	2.25493	3.40444	2.00297
93.95	2.03019	1.82172	1.90136	1.88483	2.65647	2.34096	2.46614	3.2844	2.23615	1.2437	1.51337	3.16331	2.44424				3.41904	2.68556	2.17869	3.38418	2.00171
94	2.0438	1.82805	1.87877	1.92215	2.68611	2.36358	2.46806	3.32418	2.36494	1.27308	1.50313	3.15059	2.43135				3.37799	2.68292	2.18973	3.3905	2.01155
94.05	2.03522	1.84957	1.87385	1.92095	2.66775	2.38124	2.46471	3.33729	2.49152	1.31569	1.49885	3.10089	2.4368				3.36987	2.67828	2.17633	3.35911	2.05376
94.1	2.01501	1.86162	1.87372	1.92069	2.67588	2.38528	2.4984	3.32189	2.50595	1.3965	1.49223	3.07249	2.42423				3.35611	2.68361	2.17434	3.37677	2.07864
94.15	1.98829	1.85739	1.88343	1.92326	2.73412	2.37664	2.45778	3.2959	2.73911	1.42735	1.48036	3.05415	2.42308				3.43232	2.69665	2.19553	3.37709	2.07477
94.2	1.9819	1.86479	1.89978	1.95135	2.80627	2.36174	2.43651	3.24916	2.88678	1.4942	1.46379	3.04971	2.43429				3.51099	2.6908	2.19028	3.39093	2.07469
94.25	1.98348	1.86233	1.89996	1.96228	2.82673	2.36413	2.39995	3.28647	2.85347	1.46335	1.46036	2.97043	2.44015				3.56016	2.68217	2.21599	3.41044	2.0435
94.3	1.98758	1.88049	1.90511	1.97568	2.86661	2.35199	2.39589	3.3749	2.85014	1.45086	1.4602	2.9086	2.42742				3.57098	2.70203	2.23229	3.41959	2.03282
94.35	2.00927	1.89128	1.91929	1.96902	2.94609	2.35953	2.36004	3.40461	2.70469	1.47363	1.4731	2.94469	2.41585				3.61843	2.74317	2.28263	3.40183	2.03719
94.4	2.02921	1.895	1.92823	1.94443	2.95449	2.38418	2.33567	3.36815	2.46487	1.42808	1.49399	3.00741	2.41229				3.62777	2.75495	2.31197	3.40379	2.06494
94.45	2.04669	1.8972	1.92927	1.94315	2.91094	2.44395	2.3144	3.34391	2.3605	1.39356	1.50297	3.02723	2.40799				3.62974	2.75528	2.30382	3.44509	2.08201
94.5	2.05921	1.8951	1.94558	1.92249	2.90071	2.52911	2.30819	3.4039	2.36827	1.40531	1.5088	2.99528	2.42507				3.59188	2.75055	2.33153	3.46013	2.07604
94.55	2.07358	1.87704	1.95163	1.91856	2.89153	2.58465	2.31034	3.43333	2.32608	1.40531	1.50395	3.03285	2.45324				3.63047	2.75416	2.36322	3.45707	2.10193
94.6	2.07002	1.88224	1.96025	1.91002	2.84457	2.57491	2.36841	3.36977	2.40269	1.35977	1.49811	3.01244	2.49933				3.59974	2.75746	2.45811	3.40989	2.09563
94.65	2.04036	1.90204	1.96947	1.93077	2.78056	2.55872	2.39254	3.29479	2.49374	1.39062	1.49574	2.95268	2.53437				3.59237	2.76961	2.47658	3.38091	2.09436
94.7	2.01195	1.90469	1.97313	1.90106	2.75537	2.5326	2.43556	3.2174	2.45488	1.43102	1.5086	2.8944	2.55024				3.53558	2.75824	2.46535	3.40281	2.12438
94.75	1.98845	1.89245	1.98085	1.83155	2.74803	2.53959	2.43532	3.17406	2.34273	1.46188	1.50807	2.85624	2.55851				3.49649	2.75532	2.45666	3.40978	2.13674
94.8	1.98944	1.88001	1.97213	1.79954	2.75878	2.54934	2.44703	3.14331	2.22171	1.46996	1.50464	2.90683	2.56977				3.49673	2.74053	2.43058	3.35922	2.12186
94.85	1.99244	1.86624	1.94006	1.78237	2.77269	2.52856	2.44153	3.08245	2.16953	1.46849	1.50611	3.02871	2.5537				3.49968	2.74428	2.38803	3.37775	2.10983
94.9	1.98785	1.86046	1.93035	1.79014	2.75537	2.55247	2.41046	3.1678	2.20173	1.45527	1.50195	3.10977	2.5483				3.55918	2.76274	2.37336	3.40782	2.08041
94.95	1.97343	1.8478	1.93993	1.80398	2.75773	2.53077	2.42098	3.19535	2.20728	1.42368	1.49085	3.08521	2.5372				3.59901	2.76901	2.36829	3.45664	2.04922
95	1.96589	1.85002	1.94205	1.80116	2.79	2.48019	2.42552	3.27721	2.23393	1.35977	1.47738	3.02013	2.52536				3.6199	2.81265	2.35163	3.50317	2.02139
95.05	1.95911	1.83885	1.93397	1.79364	2.78895	2.45425	2.44129	3.36144	2.31165	1.34948	1.48554	2.97368	2.5196				3.63047	2.84072	2.35941	3.5485	2.03038
95.1	1.9796	1.83626	1.94616	1.80867	2.74016	2.46511	2.4726	3.38279	2.33829	1.39429	1.50431	3.01096	2.51766				3.59335	2.85918	2.37933	3.55307	2.03744
95.15	1.98916	1.82902	1.95212	1.80961	2.67169	2.53886	2.48454	3.36674	2.32941	1.43837	1.50395	3.00948	2.52348				3.63588	2.88645	2.37825	3.51167	2.03332
95.2	1.98927	1.82715	1.95863	1.80167	2.61082	2.59403	2.49362	3.32491	2.42601	1.49567	1.49538	3.03344	2.50703				3.62113	2.88868	2.35452	3.51701	2.00272
95.25	1.98447	1.81813	1.94436	1.79219	2.56413	2.57013	2.55791	3.30641	2.4249	1.51624	1.49578	3.0935	2.49064				3.55819	2.88302	2.31885	3.49837	1.97144
95.3	1.9754	1.80337	1.92367	1.77836	2.57016	2.52157	2.53162	3.28432	2.40713	1.5155	1.49374	3.1284	2.50096				3.51001	2.87078	2.25746	3.53553	1.95656
95.35	1.97977	1.78938	1.92557	1.76624	2.58065	2.49637	2.50462	3.28378	2.44599	1.5346	1.4895	3.09823	2.49299				3.50976	2.87068	2.1977	3.52572	1.9516
95.4	2.02096	1.8066	1.92913	1.73968	2.58196	2.49821	2.5364	3.33788	2.51261	1.53387	1.51199	3.13965	2.49378				3.50189	2.88863	2.14283	3.4878	1.95202
95.45	2.05303	1.82298	1.92426	1.76069	2.60112	2.51808	2.52636	3.31411	2.53593	1.52652	1.51762	3.19023	2.47896				3.51099	2.86897	2.10987	3.51853	1.9537
95.5	2.05134	1.84421	1.91536	1.78801	2.66618	2.5361	2.50294	3.36364	2.59699	1.51477	1.51031	3.2349	2.47377				3.55819	2.84457	2.10172	3.50622	1.97682
95.55	2.04833	1.84534	1.91536	1.82626	2.70527	2.57288	2.47761	3.33108	2.47819	1.4538	1.49199	3.24881	2.47267				3.52132	2.81572	2.145	3.48748	1.98448
95.6	2.02774	1.85161	1.91942	1.82489	2.63338	2.57344	2.45587	3.32634	2.39825	1.39135	1.46249	3.20621	2.44659				3.53213	2.80458	2.18412	3.45729	1.98591
95.65	2.01419	1.85439	1.94232	1.84103	2.63181	2.51936	2.42456	3.32323	2.33385	1.3605	1.43739	3.14053	2.44403				3.59655	2.79095	2.17851	3.41229	1.96354
95.7	1.99747	1.854	1.94246	1.86298	2.63286	2.47301	2.38943	3.26187	2.33052	1.37152	1.43282	3.08225	2.46147				3.62162	2.79507	2.20929	3.40226	1.95362
95.75	1.9967	1.85736	1.93767	1.8833	2.60689	2.5144	2.38489	3.28253	2.35828	1.42368	1.42882	3.06983	2.48566				3.64818	2.79661	2.27973	3.41915	1.96808
95.8	1.99583	1.85206	1.95258	1.88184	2.60662	2.51605	2.37653	3.36716	2.45043	1.44572	1.44331	3.0222	2.4831				3.66809	2.78835	2.35996	3.39453	1.96934
95.85	2.02347	1.85949	1.98988	1.8897	2.56701	2.47577	2.36171	3.45366	2.52482	1.43984	1.46763	3.06362	2.46854				3.6435	2.80055	2.39762	3.40074	1.95967
95.9	2.03058	1.86133	2.01463	1.87288	2.55521	2.40956	2.33853	3.45567	2.54259	1.4347	1.48628	3.05178	2.41292				3.5668	2.8069	2.39545	3.41937	1.94168
95.95	2.01217	1.84272	2.03058	1.84923	2.53815	2.44763	2.27449	3.46415	2.49263	1.4773	1.48301	3.06983	2.39789				3.56901	2.80806	2.35416	3.43692	1.92352
96	2.01796	1.82796	2.02489	1.87425	2.50274	2.4789	2.26015	3.4239	2.50817	1.4178	1.47244	3.01066	2.38521				3.57491	2.78844	2.371	3.44618	1.91267
96.05	2.02369	1.84098	2.01766	1.89841	2.50405	2.46437	2.2255	3.38989	2.53926	1.36932	1.45812	2.96747	2.37772				3.58991	2.77777	2.39038	3.43692	1.92327
96.1	2.01604	1.85106	2.01061	1.8961	2.4626	2.46639	2.16218	3.41206	2.44044	1.35609	1.45742	2.94736	2.37484				3.56754	2.76632	2.36231	3.40749	1.90502
96.15	1.98501	1.84107	1.99855	1.88782	2.43951	2.47209	2.13231	3.42948	2.38493	1.32744	1.458	2.93227	2.39113				3.53287	2.77174	2.38875	3.42449	1.89846
96.2	1.96654	1.84864	1.9972	1.89747	2.48752	2.47596	2.10506	3.4285	2.3605	1.32965	1.47305	2.94972	2.41339				3.48247	2.8069	2.43058	3.42645	1.91368
96.25	1.95152	1.8497	1.99282	1.8897	2.50641	2.47301	2.05488	3.40747	2.40047	1.32744	1.46852	2.95238	2.42622				3.44732	2.78714	2.43764	3.37273	1.91158
96.3	1.95507	1.87103	1.99788	1.88321	2.49382	2.47835	2.05727	3.32623	2.53371	1.35903	1.48717	2.95002	2.41554				3.42199	2.78134	2.43457	3.331	1.92487
96.35	1.95873	1.87122	1.98749	1.86391	2.50064	2.4846	2.07376	3.19774	2.56257	1.42735	1.47505	3.00149	2.40019				3.4365	2.8185	2.43583	3.27946	1.90805
96.4	1.94802	1.86392	1.99047	1.85956	2.52241	2.51918	2.09312	3.25301	2.49041	1.44131	1.45236	3.02072	2.38846				3.4837	2.84587	2.43076	3.27314	1.91192
96.45	1.94857	1.85374	1.98329	1.86998	2.49277	2.55247	2.12179	3.317	2.46154	1.52065	1.45979	3.01599	2.37055				3.50116	2.84053	2.41609	3.27521	1.91536
96.5	1.97163	1.84912	1.9879	1.89756	2.46968	2.54254	2.16457	3.36985	2.57479	1.60366	1.46122	2.97073	2.36997				3.48124	2.86187	2.38133	3.30267	1.92091
96.55	1.98966	1.85235	1.98753	1.94238	2.4584	2.55909	2.23052	3.45325	2.60921	1.54195	1.44775	2.90416	2.3849				3.4365	2.88673	2.35833	3.3298	1.90982
96.6	2.00452	1.84676	1.99363	1.961	2.46994	2.56038	2.27473	3.54452	2.59255	1.51477	1.43857	2.88701	2.4082				3.41044	2.87917	2.31106	3.31215	1.902
96.65	2.01369	1.82689	1.97001	1.99131	2.58931	2.55026	2.29218	3.57425	2.57479	1.54783	1.42625	2.88227	2.40181				3.38659	2.87681	2.2303	3.30637	1.91192
96.7	1.99343	1.81158	1.94923	1.99916	2.70422	2.54051	2.29122	3.46688	2.47375	1.5684	1.44204	2.87724	2.40291				3.38364	2.86604	2.24171	3.31411	1.93033
96.75	1.97479	1.81138	1.94169	2.00104	2.82988	2.49711	2.30604	3.38908	2.39936	1.57795	1.47105	2.89736	2.41129				3.39151	2.84141	2.26507	3.30648	1.95816
96.8	1.95054	1.82023	1.93686	2.01163	2.85847	2.50244	2.34355	3.42763	2.32941	1.62129	1.48554	2.93168	2.43889				3.4129	2.8242	2.28227	3.28404	1.94984
96.85	1.9448	1.81726	1.91703	2.01197	2.85086	2.51679	2.31607	3.4879	2.28056	1.62055	1.50186	2.91245	2.45675				3.52525	2.80421	2.29169	3.26322	1.92175
96.9	1.93584	1.82191	1.9337	2.041	2.85323	2.50171	2.32324	3.54348	2.26946	1.61761	1.52137	2.90949	2.4544				3.65973	2.78195	2.3002	3.27423	1.91713
96.95	1.90317	1.79439	1.94345	2.05065	2.88602	2.42372	2.43508	3.58528	2.285	1.56252	1.52753	2.95712	2.48058				3.67079	2.75407	2.33696	3.29646	1.91873
97	1.87328	1.78563	1.91694	2.02017	2.86923	2.42354	2.4941	3.57863	2.29277	1.53754	1.54708	3.03906	2.4853				3.73889	2.75138	2.33261	3.32675	1.92217
97.05	1.84558	1.78986	1.88361	1.98285	2.89415	2.44874	2.51919	3.52374	2.2639	1.47437	1.54851	3.06184	2.45796				3.73472	2.7312	2.373	3.38407	1.88888
97.1	1.84908	1.79949	1.85922	1.97918	2.90097	2.47908	2.55958	3.43895	2.2417	1.41707	1.54871	3.03137	2.43292				3.71062	2.72809	2.43801	3.4161	1.88157
97.15	1.86099	1.80579	1.86333	1.9639	2.91042	2.50355	2.55074	3.35765	2.28389	1.4178	1.55977	3.04735	2.41967				3.72218	2.72128	2.4898	3.43267	1.88526
97.2	1.87896	1.82964	1.86631	1.96842	2.92589	2.50446	2.54405	3.23818	2.26057	1.47069	1.56602	3.06362	2.41863				3.73127	2.70583	2.50284	3.46437	1.89863
97.25	1.88525	1.85306	1.87015	1.98234	2.86162	2.52157	2.57989	3.29706	2.24947	1.43543	1.55508	3.08728	2.43339				3.75561	2.73964	2.49577	3.48366	1.9004
97.3	1.90442	1.86515	1.88794	1.95681	2.87552	2.49251	2.56675	3.26677	2.23393	1.40678	1.54704	3.07959	2.43628				3.72168	2.7505	2.49016	3.52747	1.91494
97.35	1.92005	1.87652	1.92096	1.97013	2.84483	2.42152	2.52708	3.20673	2.24503	1.43617	1.53496	3.13669	2.41957				3.68604	2.7517	2.48328	3.52333	1.92789
97.4	1.93273	1.86524	1.93379	1.96373	2.80915	2.31024	2.51441	3.13205	2.28278	1.44498	1.53521	3.11243	2.40904				3.63883	2.73988	2.5061	3.48617	1.94765
97.45	1.90808	1.84783	1.94693	1.93956	2.83407	2.25452	2.49339	3.09992	2.20395	1.55958	1.51509	3.02812	2.41334				3.57712	2.74034	2.52402	3.45119	1.97455
97.5	1.89781	1.83561	1.9771	1.9218	2.77898	2.16715	2.53736	3.06409	2.1451	1.60806	1.49215	3.02427	2.40318				3.53164	2.72939	2.49849	3.41164	2.01676
97.55	1.89311	1.82376	1.97972	1.9242	2.80968	2.08567	2.5309	3.01427	2.25613	1.56472	1.52035	3.05563	2.39831				3.56877	2.73468	2.42135	3.45152	2.01399
97.6	1.8871	1.81035	1.96174	1.93717	2.82542	2.06673	2.50605	2.99234	2.38382	1.56399	1.53214	3.12722	2.39548				3.59925	2.72638	2.32428	3.4124	2.02534
97.65	1.90448	1.80398	1.9463	1.96219	2.78685	2.1094	2.46638	3.00493	2.46265	1.57133	1.52586	3.13787	2.40433				3.61892	2.73199	2.27177	3.38189	2.03072
97.7	1.90617	1.8088	1.93469	1.97867	2.74986	2.15924	2.42815	3.07634	2.60477	1.56766	1.51937	3.10533	2.3981				3.66489	2.75964	2.27285	3.37099	1.99372
97.75	1.91612	1.79752	1.93017	1.96842	2.72809	2.17819	2.39039	3.0991	2.6625	1.56546	1.52843	3.14882	2.396				3.6408	2.79897	2.26271	3.33525	2.00407
97.8	1.95059	1.77655	1.9379	1.96117	2.75459	2.18334	2.40927	3.12056	2.57812	1.57721	1.54688	3.25029	2.38542				3.64449	2.81655	2.21653	3.32413	1.98902
97.85	1.96277	1.78169	1.93374	1.94793	2.84168	2.19125	2.40712	3.0521	2.4471	1.56693	1.553	3.28164	2.3673				3.65948	2.80431	2.18575	3.31989	1.97809
97.9	1.95365	1.78095	1.92353	1.92812	2.91802	2.17837	2.4076	3.04588	2.34051	1.57868	1.58638	3.2423	2.35829				3.63834	2.78533	2.18177	3.33056	1.94151
97.95	1.94201	1.77943	1.92733	1.91403	2.99699	2.23575	2.44272	3.09178	2.22726	1.58235	1.6047	3.21774	2.36976				3.58794	2.77165	2.17072	3.34702	1.89325
98	1.94928	1.78964	1.94517	1.93794	2.94295	2.30914	2.42719	3.09844	2.32941	1.50081	1.60066	3.23904	2.36044				3.51247	2.74864	2.19462	3.39115	1.89619
98.05	1.95715	1.79733	1.9458	1.92761	2.89258	2.29571	2.40616	3.08657	2.39159	1.45453	1.59895	3.26478	2.37856				3.47903	2.74131	2.19046	3.45043	1.90712
98.1	1.95174	1.80544	1.94567	1.90755	2.84483	2.25911	2.41548	3.12864	2.39048	1.492	1.60103	3.24792	2.39626				3.45985	2.73269	2.1968	3.44945	1.9057
98.15	1.96644	1.82893	1.93754	1.89371	2.84929	2.27916	2.40353	3.14485	2.30498	1.44057	1.60584	3.17219	2.40888				3.43625	2.71705	2.19571	3.47233	1.89006
98.2	1.98485	1.84095	1.92606	1.8856	2.83066	2.2547	2.44177	3.23181	2.29055	1.45159	1.59417	3.08817	2.38715				3.42421	2.71998	2.27684	3.45838	1.8914
98.25	1.99353	1.84243	1.92841	1.88014	2.90045	2.24697	2.43938	3.19189	2.21838	1.5133	1.56251	3.06273	2.35274				3.46723	2.76015	2.31595	3.42428	1.92562
98.3	1.98823	1.81771	1.9024	1.87032	2.92222	2.25231	2.42576	3.12365	2.15065	1.45086	1.51623	3.02516	2.34132				3.55475	2.81034	2.34366	3.39126	1.92453
98.35	1.98845	1.80854	1.89287	1.89516	2.8485	2.26279	2.42122	3.0876	1.99521	1.39723	1.47289	3.01776	2.35311				3.58081	2.85473	2.34963	3.34571	1.90872
98.4	2.00266	1.80305	1.89788	1.90106	2.81309	2.24845	2.4119	3.15905	1.86308	1.35536	1.44061	3.02664	2.35934				3.58499	2.87778	2.33931	3.29079	1.90141
98.45	2.00457	1.79503	1.8851	1.87066	2.76009	2.27548	2.43364	3.21057	1.86308	1.35609	1.43959	2.96806	2.35091				3.60933	2.87857	2.31758	3.24993	1.90687
98.5	1.99736	1.79164	1.87719	1.83591	2.67588	2.25599	2.37486	3.18607	1.81423	1.32377	1.44233	2.88878	2.35693				3.61302	2.83891	2.31994	3.24012	1.94361
98.55	1.98583	1.80437	1.86378	1.8646	2.62683	2.27953	2.33567	3.1625	1.75094	1.35683	1.44367	2.90919	2.35395				3.60048	2.82323	2.33225	3.26497	1.97086
98.6	1.98528	1.80902	1.86848	1.89329	2.61135	2.37406	2.28931	3.17378	1.73873	1.34654	1.46661	2.94676	2.35567				3.60245	2.82741	2.35797	3.3128	1.99726
98.65	1.98326	1.797	1.86008	1.88987	2.69346	2.39282	2.28763	3.16806	1.86642	1.36638	1.47791	2.97309	2.34834				3.60343	2.80602	2.39092	3.36478	1.98414
98.7	1.99381	1.80085	1.84273	1.89653	2.7357	2.37719	2.32898	3.22562	1.86531	1.31642	1.49044	3.00918	2.34839				3.59974	2.79025	2.39835	3.41174	1.95639
98.75	2.00572	1.80812	1.83722	1.89218	2.71497	2.3599	2.33973	3.21688	1.85864	1.31422	1.49897	3.03581	2.37107				3.54172	2.78529	2.37698	3.43223	1.96707
98.8	1.99135	1.80356	1.84187	1.86716	2.673	2.40239	2.30819	3.13893	1.8642	1.36711	1.5135	3.0787	2.37453				3.45764	2.78881	2.34402	3.37023	1.98179
98.85	1.99228	1.80773	1.84391	1.87237	2.65385	2.4331	2.27043	3.01767	1.9075	1.47437	1.53345	3.0787	2.40815				3.41388	2.79781	2.33587	3.3833	1.97775
98.9	2.00523	1.81981	1.82385	1.85597	2.65883	2.41673	2.25968	2.97141	1.92637	1.46408	1.55186	3.07072	2.4203				3.44215	2.81024	2.3107	3.38853	1.98658
98.95	2.00943	1.83041	1.81193	1.86409	2.70081	2.40478	2.22909	2.93921	1.94081	1.42735	1.55908	3.0719	2.40799				3.55475	2.84229	2.30002	3.38134	2.02231
99	2.01604	1.84805	1.83754	1.8722	2.73911	2.40496	2.2126	3.04031	1.92082	1.36197	1.5559	3.029	2.38773				3.58893	2.84007	2.25275	3.37284	2.03316
99.05	2.01495	1.85859	1.85027	1.86195	2.76718	2.39742	2.23745	3.11034	1.81534	1.35389	1.58491	3.06362	2.39574				3.6494	2.8551	2.20259	3.35236	2.01222
99.1	1.99709	1.85917	1.8356	1.84393	2.78948	2.3794	2.2721	3.0901	1.76982	1.35977	1.59005	3.07752	2.39988				3.63539	2.83177	2.18068	3.32828	2.00726
99.15	1.98414	1.83552	1.82412	1.84018	2.78029	2.38197	2.25275	3.0739	1.92637	1.30173	1.57385	3.04409	2.41208				3.60319	2.81071	2.17959	3.32969	2.00238
99.2	1.98681	1.82133	1.8407	1.83053	2.77479	2.38363	2.22383	3.09995	2.05961	1.20182	1.57822	3.06924	2.41616				3.65334	2.80217	2.21346	3.36761	2.00264
99.25	1.97835	1.818	1.86545	1.84214	2.78318	2.37829	2.30675	3.1689	2.05961	1.20256	1.60793	3.05948	2.41433				3.67399	2.79721	2.24967	3.40499	2.01407
99.3	1.97802	1.82744	1.88677	1.83138	2.81256	2.35052	2.36171	3.22275	2.08403	1.28043	1.624	3.07012	2.39548				3.64547	2.80333	2.29911	3.40444	2.00886
99.35	1.97643	1.83277	1.89928	1.81277	2.81492	2.28413	2.34021	3.29285	2.16287	1.33479	1.61331	3.06155	2.39595				3.59606	2.82277	2.36829	3.41022	1.98952
99.4	1.98725	1.84544	1.88514	1.79433	2.80391	2.28321	2.2494	3.24888	2.20395	1.35462	1.59164	2.99824	2.40077				3.61253	2.82671	2.39147	3.40303	1.98885
99.45	1.99698	1.84411	1.88835	1.7857	2.73622	2.34758	2.20686	3.21237	2.34718	1.31275	1.58773	2.94144	2.40815				3.62777	2.84086	2.38404	3.38625	2.00701
99.5	1.99976	1.83067	1.88216	1.83164	2.72468	2.3954	2.17126	3.16264	2.43045	1.25104	1.58099	2.91629	2.40611				3.58991	2.84582	2.4342	3.36031	2.03181
99.55	2.0085	1.82356	1.87634	1.84974	2.72888	2.37682	2.1844	3.21328	2.4571	1.17979	1.59156	2.9018	2.40716				3.54762	2.84378	2.44235	3.34004	2.04425
99.6	1.9972	1.83245	1.88424	1.83736	2.74016	2.35843	2.22144	3.16607	2.43045	1.2246	1.58487	2.85683	2.41182				3.56114	2.82805	2.45648	3.35443	2.04215
99.65	1.96731	1.82169	1.89065	1.82814	2.78685	2.34684	2.27115	3.18574	2.34051	1.27235	1.55459	2.80269	2.39909				3.57811	2.80829	2.42098	3.38777	2.02097
99.7	1.96179	1.82453	1.88397	1.8155	2.83565	2.32459	2.37103	3.26774	2.38271	1.27529	1.54537	2.81187	2.38055				3.54271	2.78413	2.37951	3.42013	2.02332
99.75	1.97791	1.81881	1.88713	1.80918	2.85585	2.35071	2.42241	3.25139	2.53815	1.33405	1.53398	2.82252	2.36316				3.44535	2.74674	2.34982	3.38418	2.0002
[truncated: 18,004 more rows]
