# Supplementary material for: A calcium transport mechanism for atrial fibrillation in Tbx5-mutant mice
Source: eLife. 2019 Mar 21;8:e41814. doi: 10.7554/eLife.41814 (PMC6428569; doi:10.7554/eLife.41814)
Supplement: Figure 5—source data 1. [file elife-41814-fig5-data1.xlsx]

## Sheet: Sheet1
pln					pT17-PLB				pS16-PLB
%WT	WT	KO			over PLB	WT	KO		over PLB	WT	KO
	0.929864		C6			0.545176				1.39466
		1.06852	KO6				0.610613				2.93205
	0.738874		C7			0.838441				1.39542
		1.57233	KO7				0.730461				1.53362
	0.928931		C8			1.27367				0.675041
		1.50218	KO8				0.745745				1.59615
	1.36865		C9							0.790673
		1.66762	KO9				0.750944				1.99424
	1.03368		C10			1.34271				0.744209
		2.05901	KO10				0.496652				2.8662
