# Supplementary material for: A calcium transport mechanism for atrial fibrillation in Tbx5-mutant mice
Source: eLife. 2019 Mar 21;8:e41814. doi: 10.7554/eLife.41814 (PMC6428569; doi:10.7554/eLife.41814)
Supplement: Figure 5—source data 2. [file elife-41814-fig5-data2.xlsx]

## Sheet: Figure 5
Genotype Tbx5 fl/fl								Genotype Tbx5 fl/fl pln-/- r26cre									Genotype pln-/- r26cre									Genotype Tbx5 fl/fl pln-/+ r26cre										Genotype r26cre
	SERCA		SR load		max twitch ca		tau			SERCA		SR load		max twitch ca		tau			SERCA		SR load		max twitch ca		tau		mouse 1	SERCA		SR load		max twitch ca		tau				SERCA		SR load		max twitch ca		tau
mouse 1																		mouse 1									cell 1	0.00506007	cell 1	2.47327	cell 1	7.61356	cell 1	308.134			mouse 1
cell 1	0.00693289	cell 1	12.2787	cell 1	5.4194	cell 1	536.528		mouse 1									cell 1	0.0149946	cell 1	12.4649	cell 1	2.98416	cell 1	280.927		cell 2	0.0106088	cell 2	10.1362	cell 2	3.02444	cell 2	328.819			cell 1	0.0117	cell 1	14.873	cell 1	4.80637	cell 1	226.035
cell 2	0.0116208	cell 2	18.8049	cell 2	5.25935	cell 2	375.078		cell 1	0.00942916	cell 1	12.8524	cell 1	2.44813	cell 1	198.889		cell 2	0.0121512	cell 2	19.8016	cell 2	3.36555	cell 2	282.855		cell 3	0.00643074	cell 3	7.51599	cell 3	2.4215	cell 3	317.418			cell 2	0.0193693	cell 2	20.2789	cell 2	4.92998	cell 2	256.882
cell 3	0.0120516	cell 3	18.0121	cell 3	7.605	cell 3	251.687		cell 2	0.0159343	cell 2	17.6756	cell 2	2.2746	cell 2	174.21		cell 3	0.0187838	cell 3	16.5032	cell 3	3.31567	cell 3	216.608		cell 4	0.0116183	cell 4	9.78289	cell 4	2.9041	cell 4	319.608			cell 3	0.013417	cell 3	10.4967	cell 3	3.1657	cell 3	302.924
cell 4	0.00506007	cell 4	6.9807	cell 4	2.47327	cell 4	659.635		cell 3	0.0093834	cell 3	11.3843	cell 3	2.62298	cell 3	160.411		cell 4	0.0139023	cell 4	14.2124	cell 4	3.31567	cell 4	206.964		cell 5	0.0160698	cell 5	12.6073	cell 5	3.4778	cell 5	269.835			cell 4	0.0103071	cell 4	9.97258	cell 4	2.67232	cell 4	445.075
cell 5	0.00510689	cell 5	7.83943	cell 5	3.92345	cell 5	596.206		cell 4	0.0127833	cell 4	10.874	cell 4	2.64018	cell 4	185.359		cell 5	0.0126451	cell 5	13.6553	cell 5	3.89084	cell 5	515.278		cell 6	0.00793022	cell 6	5.19356	cell 6	2.1936	cell 6	288.771			cell 5	0.0241225	cell 5	16.3168	cell 5	4.23278	cell 5	383.528
cell 6	0.00590206	cell 6	8.63411	cell 6	3.25258	cell 6	778.245		cell 5	0.014331	cell 5	12.7232	cell 5	3.38335	cell 5	160.321		cell 6	0.029166	cell 6	23.2985	cell 6	7.2227	cell 6	217.379		cell 7	0.0259916	cell 7	18.4896	cell 7	4.95969	cell 7	201.333			cell 6	0.0165775	cell 6	19.3192	cell 6	2.15701	cell 6	600.574
cell 7	0.00555637	cell 7	8.3233	cell 7	2.96603	cell 7	465.794		cell 6	0.0186893	cell 6	14.4389	cell 6	4.33131	cell 6	232.981		cell 7	0.0295345	cell 7	20.9758	cell 7	2.90451	cell 7	345.928		mouse 2										cell 7	0.0067026	cell 7	6.7248	cell 7	2.94268	cell 7	349.217
cell 8	0.00719069	cell 8	7.79581	cell 8	2.72821	cell 8	666.985											cell 8	0.022917	cell 8	19.8076	cell 8	4.25385	cell 8	312.379		cell 1	0.0239212	cell 1	16.0421	cell 1	3.8825	cell 1	384.799			cell 8	0.00872129	cell 8	9.77945	cell 8	2.38003	cell 8	231.609
cell 9	0.00764626	cell 9	7.79135	cell 9	3.8383	cell 9	607.018		mouse 2									cell 9	0.0155433	cell 9	13.2151	cell 9	2.29475	cell 9	272.983		cell 2	0.0078233	cell 2	8.58014	cell 2	3.53833	cell 2	390.533			cell 9	0.0104519	cell 9	19.1071	cell 9	5.98044	cell 9	319.622
cell 10	0.00685465	cell 10	6.67949	cell 10	2.26068	cell 10	473.646		cell 1	0.0143251	cell 1	13.0715	cell 1	3.47541	cell 1	470.432		cell 10	0.0221914	cell 10	18.3916	cell 10	3.24158	cell 10	263.597		cell 3	0.00657456	cell 3	8.3692	cell 3	2.85836	cell 3	411.332
cell 11				cell 11	3.12692	cell 11	566.898		cell 2	0.00984996	cell 2	9.66242	cell 2	4.26934	cell 2	228.521		cell 11	0.0218906	cell 11	16.4574	cell 11	3.63997	cell 11	265.869		cell 4	0.00888241	cell 4	11.7824	cell 4	3.92936	cell 4	358.064			mouse 2
cell 12				cell 12	2.34872	cell 12	679.373		cell 3	0.0136589	cell 3	13.9248	cell 3	3.32527	cell 3	317.709		mouse 2									cell 5	0.00571116	cell 5	9.00545	cell 5	4.0453	cell 5	423.079			cell 1	0.0196531	cell 1	19.2539	cell 1	3.55259	cell 1	178.962
									cell 4	0.00779805	cell 4	8.10843	cell 4	3.13388	cell 4	204.135		cell 1	0.0161161	cell 1	18.9245	cell 1	4.77517	cell 1	298.696		cell 6	0.00558791	cell 6	9.87818	cell 6	4.1708	cell 6	463.327			cell 2	0.0155063	cell 2	17.8587	cell 2	3.37076	cell 2	239.664
mouse 2									cell 5	0.016097	cell 5	14.2311	cell 5	3.72501	cell 5	307.519		cell 2	0.025967	cell 2	14.9114	cell 2	4.93553	cell 2	270.51		cell 7	0.0136946	cell 7	15.4752							cell 3	0.0164418	cell 3	17.845	cell 3	2.64899	cell 3	226.079
cell 1	0.00510748	cell 1	9.32198	cell 1	2.56075	cell 1	849.314		cell 6	0.0125117	cell 6	12.2869	cell 6	4.16486	cell 6	249.34		cell 3	0.0134751	cell 3	15.3232	cell 3	4.34548	cell 3	228.162		mouse 3										cell 4	0.0143684	cell 4	18.0203	cell 4	2.11993	cell 4	328.482
cell 2	0.0054367	cell 2	7.54665	cell 2	2.31255	cell 2	704.848		cell 7	0.016765	cell 7	13.9729	cell 7	3.8895	cell 7	334.152		cell 4	0.0227647	cell 4	21.5839	cell 4	5.66657	cell 4	218.835		cell 1	0.0168759	cell 1	15.6287	cell 1	4.35837	cell 1	248.808			cell 5	0.0147394	cell 5	19.9852	cell 5	2.37866	cell 5	530.335
cell 3	0.00635927	cell 3	7.40611	cell 3	3.68484	cell 3	622.713		cell 8	0.014068	cell 8	11.4358	cell 8	2.48809	cell 8	364.596		cell 5	0.0225119	cell 5	18.6638	cell 5	7.748	cell 5	219.28		cell 2	0.0109148	cell 2	15.1217	cell 2	2.83594	cell 2	304.492			cell 6	0.012242	cell 6	18.0704	cell 6	2.07616	cell 6	377.418
cell 4	0.00424521	cell 4	6.37584	cell 4	4.0647	cell 4	591.846		cell 9	0.0145295	cell 9	10.1071	cell 9	2.40792	cell 9	383.253		cell 6	0.0243289	cell 6	19.0868	cell 6	7.66366	cell 6	299.609		cell 3	0.00979533	cell 3	12.138	cell 3	4.51203	cell 3	271.594			cell 7	0.0215668	cell 7	26.8452	cell 7	5.71999	cell 7	246.083
cell 5	0.00713221	cell 5	6.37859	cell 5	3.90539	cell 5	362.034		cell 10	0.0206738	cell 10	16.0839	cell 10	3.24462	cell 10	376.199		cell 7	0.015708	cell 7	21.5316	cell 7	3.08285	cell 7	269.57		cell 4	0.0144429	cell 4	14.3952	cell 4	4.04323	cell 4	312.402			cell 8	0.00700404	cell 8	10.7139	cell 8	4.92331	cell 8	232.868
cell 6	0.00680118	cell 6	9.24189	cell 6	3.13916	cell 6	414.67		cell 11	0.0131226	cell 11	10.9821	cell 11	2.8968	cell 11	367.095		mouse 3									cell 5	0.0159846	cell 5	13.0831	cell 5	4.64346	cell 5	232.017			cell 9	0.0125156	cell 9	18.8937
cell 7	0.00435766	cell 7	8.20902	cell 7	3.63352	cell 7	443.09											cell 1	0.0129179	cell 1	17.1046	cell 1	3.44911	cell 1	310.555		cell 6	0.0149953	cell 6	15.2173	cell 6	2.65837	cell 6	220.601			mouse 3
cell 8	0.00512321	cell 8	7.61356	cell 8	2.95897	cell 8	810.253		mouse 3									cell 2	0.0161524	cell 2	16.6889	cell 2	3.70271	cell 2	368.662		cell 7	0.00814224	cell 7	9.04155	cell 7	4.35827	cell 7	229.072			cell 1	0.00880233	cell 1	12.5038	cell 1	2.66657	cell 1	272.757
cell 9	0.0048853	cell 9	7.17597						cell 1	0.0232209	cell 1	19.8446	cell 1	8.29332	cell 1	184.147		cell 3	0.0175364	cell 3	21.0314	cell 3	5.57683	cell 3	281.398		cell 8	0.0157793	cell 8	14.6844	cell 8	5.2339	cell 8	229.072			cell 2	0.00935684	cell 2	15.303	cell 2	3.98291	cell 2	370.609
cell 10	0.00650172	cell 10	13.5461						cell 2	0.0199153	cell 2	16.5885	cell 2	4.74002	cell 2	254.03		cell 4	0.0219671	cell 4	20.168	cell 4	6.43127	cell 4	336.335		cell 9	0.0153272	cell 9	14.2637	cell 9	3.43026	cell 9	265.84			cell 3	0.00856504	cell 3	12.8746
cell 11	0.00632937	cell 11	12.186						cell 3	0.0152802	cell 3	13.3869	cell 3	5.27478	cell 3	269.109		cell 5	0.014485	cell 5	17.7758	cell 5	5.53507	cell 5	305.981		cell 10	0.0130992	cell 10	12.8213							cell 4	0.0088354	cell 4	15.519
cell 12	0.00496336	cell 12	6.36312						cell 4	0.0195468	cell 4	16.5694	cell 4	5.27658	cell 4	225.578		cell 6	0.00946565	cell 6	14.4767	cell 6	5.75986	cell 6	503.124												cell 5	0.00945253	cell 5	13.565
									cell 5	0.0197356	cell 5	20.9393	cell 5	6.14258	cell 5	244.029		cell 7	0.0227557	cell 7	22.5994	cell 7	2.98167	cell 7	303.893												cell 6	0.014189	cell 6	13.6802
									cell 6	0.0156683	cell 6	13.4994	cell 6	7.21148	cell 6	147.075		cell 8	0.0146329	cell 8	17.0424	cell 8	3.79069	cell 8	547.827
									cell 7	0.0144578	cell 7	14.4736	cell 7	6.31535	cell 7	182.54		cell 9	0.0127414	cell 9	15.7441	cell 9	4.59577	cell 9	363.001
									cell 8	0.0181624	cell 8	15.4346	cell 8	3.5385	cell 8	300.045		cell 10	0.0127931	cell 10	14.2962	cell 10	2.66011	cell 10	772.657
									cell 9	0.0284609	cell 9	23.0738	cell 9	8.54979	cell 9	185.885		cell 11	0.018374	cell 11	16.5868	cell 11	6.30289	cell 11	330.177
mouse 3									cell 10	0.0215926	cell 10	16.9506	cell 10	6.62094	cell 10	174.366		cell 12	0.0168073	cell 12	23.0871	cell 12	5.9432	cell 12	298.324
cell 1	0.00448598	cell 1	7.01305	cell 1	3.80701	cell 1	489.251											cell 13	0.0248201	cell 13	18.7204
cell 2	0.00542868	cell 2	8.50977	cell 2	3.25914	cell 2	841.418
cell 3	0.00630078	cell 3	7.48941	cell 3	4.1814	cell 3	767.678
cell 4	0.00630532	cell 4	8.42967	cell 4	3.59884	cell 4	648.878
cell 5	0.00440324	cell 5	7.39649	cell 5	6.79317	cell 5	787.087
cell 6	0.00455109	cell 6	7.38258
cell 7	0.00716148	cell 7	10.2145
cell 8	0.00532498	cell 8	6.38121
cell 9	0.00598797	cell 9	10.0692
cell 10	0.00861563	cell 10	11.5267
