# Supplementary material for: A calcium transport mechanism for atrial fibrillation in Tbx5-mutant mice
Source: eLife. 2019 Mar 21;8:e41814. doi: 10.7554/eLife.41814 (PMC6428569; doi:10.7554/eLife.41814)
Supplement: Figure 6—source data 1. [file elife-41814-fig6-data1.xlsx]

## Sheet: Sheet1
R26cre
mouse #		1	1	2	3	4	4	4	5	5	5	6	6	7	7	7
cell #		1	2	1	1	1	2	3	1	2	3	1	2	1	2	3
APD50		17.1968	9.02193	10.7223	8.53125	6.10596	5.16504	8.76855	9.73465	5.14502	6.48633	7.68164	3.79791	5.79681	7.12695	6.46631
EADs		no	no	no	no	no	no	no	no	no	no	no	no	no	no	no
APD90		78.4565	93.44	68.3546	42.9639	32.1714	69.2075	78.2363	35.9802	60.5591	36.856	34.0073	38.7987	17.6503	64.9233	92.6504
DADs		no	no	no	no	no	no	no	no	no	no	no	no	no	no	no
		-86.0779	-85.7819	-78.1494	-87.6892	-70.0134	-82.9529	-80.0903	-73.5229	-79.0832	-79.7913	-71.9849	-77.2705	-64.3433	-83.1665	-81.842
		45.929	39.7949	51.0864	60.4248	48.645	55.6641	62.6221	56.9458	62.439	58.7158	58.3496	61.3403	34.9121	52.3682	62.8052
pln-/-
mouse #	1	2	2	3	3	3	3	4	4	4	4	4
cell #	2	1	2	1	2	3	4	1	2	3	4	5
APD50	8.37891	10.125	6.09375	10.7104	7.8125	4.88281	7.2832	8.14795	15.2734	8.59375	12.207	13.043
EAD	no	no	no	no	yes	yes	no	no	no	no	no	no
APD90	31.3672	37.0591	41.0742	47.6665	49.4531	85.7422	46.0625	37.4365	52.4023	60.7422	50.7422	66.4248
DAD	no	no	no	no	yes	no	yes	no	no	no	yes	yes
Resting EM	-92.5598	-75.4974	-85.1959	-64.5691	-80.5878	-77.7527	-81.3568	-77.9877	-80.1727	-70.9991	-84.9121	-85.2722
Max	54.657	61.676	71.5332	5.31006	56.8237	75.4089	57.6477	67.9321	60.4248	65.2771	47.8516	53.1921
tbx5fl/fl pln-/+ r26cre
mouse #	1	1	1	1	1	1	2	2	2
cell #	1	2	3	4	5	6	1	2	3
APD50	10	7.96875	7.1543	6.48438	5.74219	4.87695	7.63672	6.16602	14.8438
EAD	no	no	no	no	no	no	no	no	no
APD90	68.8867	145.488	123.127	40.5273	30.4102	35.2988	94.1406	77.0352	117.461
DAD	no	no	no	yes	no	no	no	no	no
Resting EM	-80.3162	-72.6684	-80.1208	-81.1615	-85.8185	-79.5868	-84.4238	-79.4983	-75.6866
Max	72.1435	50.7202	64.9719	69.3664	53.894	46.6614	57.7698	68.5425	64.4226
tbx5 fl/fl r26cre
mouse #	1	1	1	1	2	2	3	3	4	4	4	5	6	7	8	8	8	9	10	11	12	13	13	13
cell #	1	2	3	4	1	2	1	2	1	2	3	1	1	1	1	2	3	1	1	1	1	1	2	3
APD50	77.3365	59.5898	40.5273	25.0195	15.6475	14.5742	14.8887	25.3906	5.92676	22.5195	4.78516	3.96387	7.15607	44.3556	14.472	15.6914	18.9696	8.20175	11.2938	4.47754	53.4506	11.1938	14.3521	7.51587
EAD	no	no	yes	no	no	no	no	no	yes	no	no	no	YES	no	no	YES	no	no	no	YES	no	no	no	Yes
APD90	164.495	130.918	138.438	125.645	114.331	85.0229	83.8975	88.1641	158.977	144.043	137.695	15.1748	261.196	111.539	130.328	301.414	190.355	116.325	117.535	213.663	145.5	68.8821	273.75	129.569
DAD	no	no	yes	no	yes	no	no	yes	yes	no	no	no	no	no	YES	YES	no	YES	no	no	no	no	no	YES
Resting EM	-78.0273	-76.477	-83.902	-77.5177	-80.1025	-84.4177	-71.9543	-82.6477	-80.6763	-71.8201	-76.6754	-80.2307	-80.6149	-79.9393	-93.1079	-82.0282	-76.5696	-84.538	-62.2711	-71.5591	-78.6163	-78.8773	-67.7712	-87.6526
Max	24.2615	48.1567	39.5508	50.8423	39.1235	39.4287	41.8091	57.6172	72.4792	77.301	197.723	45.166	33.5907	36.0367	38.7817	44.7693	45.3898	58.2973	50.9338	22.8729	19.6442	52.391	24.2254	51.5747
tbx5fl/fl pln-/- r26cre
mouse #	1	1	1	1	1	1	1	1	1	1	2	2	2	2	2	2	2	3	3	3	3	3
# file	1	2	3	4	5	6	7	8	9	10	1	2	3	4	5	6	7	1	2	3	4	5
APD50	13.6934	8.94531	11.3311	31.2109	12.7725	45.3125	6.67969	12.2226	17.377	6.48828	9.76562	15.8984	43.125	11.9336	20.6055	20.7754	17.9883	14.6953	12.2026	14.1211	16.3477	9.58203
EAD	no	no	no	no	no	no	no	no	no	no	no	no	no	no	no	no	no	no	no	no	no	no
APD90	74.6929	155.723	74.0723	143.262	37.3564	150.43	51.1328	94.0601	71.1294	83.4023	58.7109	69.1152	93.6914	50.4297	81.2695	72.0156	85.0977	107.744	121.066	114.277	48.6133	106.777
DAD	no	no	no	no	no	no	no	no	yes?	no	no	no	no	no	no	no	no	no	no	no	no	no
Resting EM	-79.0314	-81.4056	-81.1249	-77.8076	-86.7676	-84.1217	-87.2009	-81.665	-89.1388	-83.7158	-80.3711	-84.4147	-80.1422	-84.259	-81.8237	-80.0049	-78.4607	-82.9956	-83.1177	-84.0271	-84.6283	-81.1127
Max	68.7256	49.53	74.1882	48.584	35.553	21.3623	50.7812	58.7158	32.8369	67.749	62.9578	47.7905	38.7268	52.063	32.3486	40.9851	35.8582	57.0984	93.689	52.7344	31.1584	41.1987
